# Supplementary material for: Stage-dependent piRNAs in chicken implicated roles in modulating male germ cell development
Source: BMC Genomics. 2018 Jun 1;19:425. doi: 10.1186/s12864-018-4820-9 (PMC5984780; doi:10.1186/s12864-018-4820-9)
Supplement: Supplementary file 2 — Table S2. Number of piRNAs (in piRPM) mapped to TEs embedded in the transcripts that are differentially associated between E11G and E14G piRNAs. (XLS 109 kb) [file 12864_2018_4820_MOESM2_ESM.xls]

## Sheet: piRNA diff assoc genes
		Sense to transcript, TE associated				Antisense to transcript, TE associated				Sense to transcript, non TE associated				Antisense to transcript, non TE associated
ID	SYMBOL	E11G1	E11G2	E14G1	E14G2	E11G1	E11G2	E14G1	E14G2	E11G1	E11G2	E14G1	E14G2	E11G1	E11G2	E14G1	E14G2
NM_204293	CACNA1B	23.6493	19.1702	62.6736	38.5332	15.0496	11.4259	54.2368	23.5481	20.0661	18.9163	131.373	49.6875	12.183	13.0764	81.3551	30.0829
NM_204317	ACVR2B	40.1322	25.6449	57.8525	41.0119	10.033	7.10948	18.6816	10.8163	32.2491	16.2502	47.6078	42.0259	3.58323	1.14259	15.6684	6.76021
NM_001277699	ANGPTL2	1.43329	1.26955	1.20526	1.80272	86.7142	98.8979	15.6684	35.7164	0.716646	0	0	0	7.16646	15.7424	0.602631	4.84481
NM_001302117	CDC42SE2	365.489	576.249	89.792	247.086	7.88311	17.2659	8.43683	15.3231	10.7497	21.8363	0	6.08419	0	0.25391	0	0.22534
NM_205201	CHRNA7L	220.727	129.621	289.865	202.243	6.44981	1.52346	21.6947	5.97152	12.8996	9.77553	24.7079	16.5625	0	0.25391	7.23157	2.59141
NM_204708	DDX4	91.7307	132.922	49.4157	58.4758	32.2491	48.3698	20.4894	86.5306	0	1.65041	0.602631	1.46471	0	0	0	0
NM_001349708	DDX41	0	0	0	0	0	0	0	0	3.58323	2.03128	0.602631	3.04209	0	0	0	0.11267
NM_001030926	DDX42	0	0	0	0	0	0	0	0	1.43329	1.3965	0.602631	0.563351	0	0	0	0
NM_001007853	DDX47	0.716646	0	0	0.11267	0	0.380865	1.20526	0.11267	1.43329	0.380865	1.20526	1.57738	0	0	0	0
NM_001030938	DDX49	0	0	0	0	0	0	0	0	0.716646	1.01564	1.20526	0.563351	2.86658	0	0	0
NM_001080873	ENS-1	1650.44	3288.01	476.078	1333.11	552.534	582.596	230.808	370.234	0	0	0	0	0	0	0	0
NM_204632	ENS-3	291.675	337.319	110.884	136.331	152.646	220.14	77.1367	144.556	0	0	0	0	0	0	0	0
NM_001080874	ERNI	1568.74	3284.83	420.636	1309.34	328.941	278.793	125.347	164.498	0	0	0	0	0	0	0	0
NM_001080210	FBXO18	91.7307	114.894	68.6999	158.301	0.716646	1.65041	1.80789	1.57738	1.43329	1.77737	0	2.70408	0	0	0	0.22534
NM_205482	HAPLN1	206.394	428.854	304.329	882.77	77.3978	128.732	242.258	266.803	30.8158	50.4011	123.539	153.006	20.7827	21.4554	128.36	82.1365
NM_001167764	HSF2	88.8641	81.1242	48.8131	71.4328	2.86658	4.44342	19.2842	11.0417	4.29988	8.25207	3.01315	6.53487	0	0	0	0
NM_001030785	KIAA1524	60.9149	60.4306	24.1052	54.8703	3.58323	2.41214	5.42368	3.94345	26.5159	25.391	22.2973	42.9273	0	0.126955	4.82105	0.22534
NM_001001766	LIMS1	0	0.126955	2.41052	1.57738	0.716646	1.14259	3.01315	2.70408	23.6493	34.7857	105.46	58.7011	8.59975	8.37903	42.7868	18.7032
NM_001031606	LOC431499	121.83	94.3275	239.244	237.509	19.3494	11.9338	55.442	54.983	192.778	130.383	546.586	341.503	57.3317	35.5474	206.702	132.613
NM_001012893	MAVS	1.43329	1.90432	6.62894	4.84481	5.73317	5.96688	4.82105	7.88691	32.9657	35.9283	122.334	65.6867	17.1995	17.2659	32.5421	27.2662
NM_001199422	METTL15	92.4473	105.373	34.9526	48.4481	21.4994	27.5492	20.4894	27.4915	2.86658	1.90432	1.20526	0.563351	0	0	0	0.22534
NM_001199713	NOVA1	75.2478	105.373	9.64209	39.2092	1.43329	1.14259	0	0.676021	5.73317	8.25207	1.80789	1.69005	0	0	0	0
NM_001199712	NOVA1	75.2478	105.373	9.64209	39.2092	1.43329	1.14259	0	0.676021	5.73317	8.25207	1.80789	1.69005	0	0	0	0
NM_001030763	PARPBP	354.74	305.581	104.255	129.571	1.43329	0.888685	1.20526	1.35204	5.73317	7.99816	1.20526	2.02806	0	0	0	0
NM_001030626	PIAS2	21.4994	16.5041	149.452	65.0106	15.7662	12.1877	32.5421	27.2662	11.4663	10.4103	113.295	49.9129	3.58323	7.36339	43.992	21.858
NM_001031422	PIP5K1B	72.3812	162.121	31.9394	67.4894	4.29988	1.65041	1.80789	3.49277	5.73317	7.74425	2.41052	3.15476	0	0	0	0
NM_001031420	PLIN2	265.876	345.191	119.924	209.904	0.716646	1.3965	2.41052	0.788691	14.3329	31.3579	10.8474	25.3508	0	0.76173	1.20526	1.80272
NM_204492	PTPRU	0.716646	0.76173	1.80789	1.35204	4.29988	2.03128	1.80789	3.49277	10.033	4.95124	14.4631	8.33759	1076.4	277.777	207.908	88.5587
NM_001199599	RNLS	89.5808	159.328	16.271	47.6595	5.73317	6.60166	3.01315	5.07015	11.4663	10.9181	1.20526	3.15476	0	0	0.602631	0.33801
NM_001282277	RPL17	0.716646	1.01564	0.602631	0.45068	0	0	0	0	6754.39	8757.73	2942.65	3675.97	0	0	0	0.11267
NM_001252126	RPS8	0	0	0	0	0	0	0	0	403.472	166.946	207.908	64.56	0	0	0	0
NM_205227	RUNX1	20.0661	9.39467	22.2973	26.9282	7.88311	5.83993	24.7079	16.1118	2.14994	2.28519	27.721	14.4218	25.0826	10.0294	49.4157	41.9133
NM_204744	RUNX1T1	0	0.634775	0	0.676021	5.73317	8.75989	3.61578	6.19686	1.43329	0.380865	0	0.33801	0	0	0	0
NM_001303464	RUNX1T1	0	0.634775	0	0.676021	5.73317	8.75989	3.61578	6.19686	1.43329	0.25391	0	0.33801	0	0	0	0
NM_001305104	TDRD7	10.033	15.8694	8.43683	8.78827	113.23	143.84	19.8868	37.0685	2.14994	1.77737	0	1.80272	3.58323	6.34775	1.20526	1.46471
NM_204787	VCAN	146.912	157.678	77.7394	139.148	2.86658	2.28519	0	1.23937	20.0661	19.1702	5.42368	17.0132	0	0.380865	0	0.11267
ENSGALT00000054976	RALGPS1	86.7142	99.5327	16.8737	37.1811	1.43329	2.91996	1.20526	2.59141	7.88311	17.5198	0.602631	6.4222	0.716646	0	0	0
ENSGALT00000051891	RALGPS1	86.7142	99.5327	16.8737	37.1811	1.43329	2.91996	1.20526	2.59141	7.88311	18.2815	1.20526	7.5489	0.716646	0.25391	0	0.45068
ENSGALT00000049922	RALGPS1	86.7142	99.5327	16.8737	37.0685	1.43329	2.91996	1.20526	2.59141	7.88311	18.0276	0.602631	7.09822	0.716646	0.25391	0	0.45068
ENSGALT00000001330	RALGPS1	86.7142	99.5327	16.8737	37.1811	1.43329	2.91996	1.20526	2.59141	7.88311	17.5198	0.602631	6.4222	0.716646	0	0	0
ENSGALT00000064101	C16orf62	31.5324	21.8363	73.5209	35.0404	78.8311	34.1509	105.46	63.3206	100.33	75.0304	246.476	145.344	128.996	92.1693	352.539	167.54
ENSGALT00000063567	C16orf62	5.01652	5.58602	4.21842	3.49277	4.29988	0.76173	1.80789	1.35204	2.86658	0.888685	4.21842	2.14073	0	0.126955	0.602631	0.22534
ENSGALT00000060208	C16orf62	31.5324	21.8363	73.5209	35.0404	78.8311	34.1509	105.46	63.3206	100.33	75.0304	246.476	145.344	128.996	92.1693	352.539	167.54
ENSGALT00000052124	C16orf62	5.01652	5.58602	4.21842	3.49277	4.29988	0.76173	1.80789	1.35204	2.86658	0.888685	4.21842	2.14073	0	0.126955	0.602631	0.22534
ENSGALT00000051552	C16orf62	5.01652	5.58602	4.21842	3.49277	4.29988	0.76173	1.80789	1.35204	2.86658	0.76173	4.21842	1.91539	0	0.126955	0.602631	0.22534
ENSGALT00000003311	C16orf62	5.01652	5.58602	4.21842	3.49277	4.29988	0.76173	1.80789	1.35204	2.86658	0.888685	4.21842	2.02806	0	0.126955	0.602631	0.22534
ENSGALT00000004015	PCDH12	0	0	0	0	0	0	0	0.11267	0	0	0	0	2.14994	0.50782	1.20526	0.676021
ENSGALT00000004103	MRPL17	0	0	0	0	0	0	0	0	1.43329	0.50782	1.20526	0.22534	0	0	0	0
ENSGALT00000058916	NYAP2	2.14994	3.42778	7.23157	4.39413	0	0	1.20526	0	5.73317	5.20515	19.2842	14.1964	0	0.50782	2.41052	0.901361
ENSGALT00000007965	NYAP2	147.629	146.887	236.834	227.481	0	0.888685	2.41052	0.676021	16.4829	15.2346	35.5552	27.7168	0	0.76173	6.62894	2.02806
ENSGALT00000010339	DDX46	0	0	0	0	0	0	0	0	2.14994	1.14259	1.80789	0.33801	0	0	0	0
ENSGALT00000080631	CHCHD3	35.1157	47.6081	51.2236	81.7985	25.0826	18.5354	23.5026	21.6327	37.9822	25.6449	109.679	72.2215	12.183	8.37903	33.1447	22.0833
ENSGALT00000010489	CHCHD3	35.1157	47.6081	51.2236	81.7985	25.0826	18.5354	23.5026	21.6327	37.9822	25.6449	109.679	72.2215	12.183	8.37903	33.1447	22.0833
ENSGALT00000013077	PAK3	4.29988	5.71297	9.03946	6.76021	62.3482	92.0423	43.992	80.3338	33.6824	26.1527	83.7657	40.2232	15.7662	11.5529	13.2579	15.8865
ENSGALT00000078463	TMEM206	5.73317	2.66605	1.80789	2.02806	0	0.634775	0	0.33801	0.716646	0.380865	0.602631	1.01403	0	0	0	0
ENSGALT00000057338	TMEM206	177.012	174.944	34.35	84.7279	10.033	11.6799	7.23157	8.6756	18.6328	27.0414	5.42368	17.3512	0.716646	1.01564	1.20526	2.2534
ENSGALT00000015970	TMEM206	5.73317	2.66605	1.80789	2.02806	0	0.634775	0	0.33801	0.716646	0.380865	0.602631	1.01403	0	0	0	0
ENSGALT00000016212	SLC3A1	0	0.50782	0.602631	0.563351	91.7307	98.517	19.2842	37.9698	0	0.126955	0	0.33801	1.43329	2.41214	0	0.11267
ENSGALT00000018595	USP44	0	0	0	0	0	0.25391	0	0.22534	87.4308	183.45	19.2842	84.6152	0	0	0	0.901361
ENSGALT00000075300	CDH12	69.5147	160.598	20.4894	47.8848	18.6328	9.90249	7.8342	11.7177	6.44981	21.5823	1.80789	4.73214	0	0.126955	0	0
ENSGALT00000021107	CDH12	91.014	200.716	25.9131	59.8278	36.5489	22.3441	20.4894	21.6327	9.3164	25.8988	2.41052	5.97152	0	0.126955	0	0
ENSGALT00000080671	GREB1L	0.716646	0	1.80789	0.33801	0	0.634775	0	0.33801	2.14994	0.25391	0	0.11267	0	0	0	0
ENSGALT00000063542	GREB1L	0.716646	1.77737	2.41052	0.788691	0	0.76173	0.602631	0.563351	2.14994	0.76173	0	0.22534	0	0	0	0
ENSGALT00000024089	GREB1L	0.716646	1.90432	3.61578	0.901361	0	1.14259	0.602631	0.563351	2.14994	1.26955	0	0.45068	0	0.76173	0.602631	0.33801
ENSGALT00000073391	PTPRD	92.4473	79.6008	29.5289	57.4618	22.216	25.5179	13.8605	24.2241	2.86658	4.57038	0	1.46471	0	0	0	0
ENSGALT00000071596	PTPRD	92.4473	79.6008	29.5289	57.4618	22.216	25.5179	13.8605	24.2241	2.86658	4.57038	0	1.46471	0	0	0	0
ENSGALT00000058492	PTPRD	92.4473	79.6008	29.5289	57.4618	22.216	25.5179	13.8605	24.2241	2.86658	4.57038	0	1.46471	0	0	0	0
ENSGALT00000052792	PTPRD	92.4473	79.6008	29.5289	57.4618	22.216	25.5179	13.8605	24.2241	2.86658	4.57038	0	1.46471	0	0	0	0
ENSGALT00000052505	PTPRD	92.4473	79.6008	29.5289	57.4618	22.216	25.5179	13.8605	24.2241	2.86658	4.57038	0	1.46471	0	0	0	0
ENSGALT00000024292	PTPRD	92.4473	79.6008	29.5289	57.4618	22.216	25.5179	13.8605	24.2241	2.86658	4.57038	0	1.46471	0	0	0	0
ENSGALT00000072757	EDIL3	45.1487	42.149	63.2762	49.8002	9.3164	12.3146	21.6947	18.9286	2.86658	12.3146	21.0921	81.4605	7.16646	40.7525	21.0921	148.837
ENSGALT00000068334	EDIL3	7.88311	6.09384	24.1052	17.9145	2.86658	9.39467	5.42368	13.5204	0.716646	11.8068	18.0789	78.7564	7.16646	40.7525	19.8868	148.725
ENSGALT00000059618	EDIL3	45.1487	42.149	63.2762	49.8002	9.3164	12.3146	21.6947	18.9286	2.86658	12.3146	21.0921	81.4605	7.16646	40.7525	21.0921	148.837
ENSGALT00000025199	EDIL3	45.1487	42.149	63.2762	49.8002	9.3164	12.3146	21.6947	18.9286	2.86658	12.3146	21.0921	81.4605	7.16646	40.7525	21.0921	148.837
ENSGALT00000025939	EXOC6B	30.8158	35.0396	35.5552	30.4209	23.6493	26.1527	46.4026	48.6735	11.4663	14.9807	16.271	15.6611	4.29988	3.42778	15.6684	11.4924
ENSGALT00000051275	HSF2BP	12.8996	21.8363	9.64209	17.9145	1.43329	6.4747	3.01315	5.07015	7.88311	5.33211	7.8342	6.08419	0	0	0	0.11267
ENSGALT00000026119	HSF2BP	12.8996	21.8363	9.64209	17.9145	1.43329	6.4747	3.01315	5.07015	7.88311	5.33211	7.8342	6.08419	0	0	0	0.11267
ENSGALT00000026261	IL1RAPL1	191.344	255.941	84.9709	129.571	20.0661	25.5179	38.5684	31.0969	15.0496	25.7719	4.21842	13.0697	0.716646	0.380865	0	0.11267
ENSGALT00000026546	GREB1	12.8996	13.0764	38.5684	29.7449	9.3164	40.6256	43.992	58.4758	0	0.634775	0.602631	0.45068	0	0.50782	0.602631	1.91539
ENSGALT00000054530	PCCA	0	0.25391	0	0.11267	0.716646	0	0	0.22534	0	0	0	0	0	0	1.20526	0.45068
ENSGALT00000027260	PCCA	15.7662	17.3928	13.8605	9.12628	11.4663	8.75989	10.2447	7.32356	55.1817	92.4232	15.0658	51.3776	5.73317	11.4259	1.20526	4.73214
ENSGALT00000055937	GPC6	94.5973	112.863	27.721	69.0668	106.064	59.6688	70.5078	52.0536	4.29988	9.39467	1.80789	2.70408	12.8996	7.87121	3.61578	12.9571
ENSGALT00000027318	GPC6	91.014	106.134	25.3105	66.1374	103.914	57.8915	68.0973	48.7862	4.29988	8.50598	1.80789	2.14073	12.8996	7.87121	3.61578	12.9571
ENSGALT00000027799	MAML2	44.4321	40.4986	66.892	50.9269	17.9162	19.805	92.2025	38.5332	18.6328	11.172	45.7999	24.7874	7.88311	2.41214	43.992	13.9711
ENSGALT00000080235	ANO2	2.14994	2.66605	24.1052	8.33759	0.716646	0.50782	0.602631	0.11267	0	0	0	0.563351	0	0	0	0
ENSGALT00000071659	ANO2	83.1309	112.736	101.242	96.8963	40.8488	42.7838	109.679	58.7011	0	0.126955	0	1.35204	0	0	1.20526	0
ENSGALT00000065727	ANO2	15.0496	23.1058	22.9	22.4214	20.0661	22.0902	28.9263	20.6186	0	0.126955	0	0.11267	0	0	1.20526	0
ENSGALT00000056202	ANO2	2.14994	2.66605	24.1052	8.33759	0.716646	0.50782	0.602631	0.11267	0	0	0	0.563351	0	0	0	0
ENSGALT00000054608	ANO2	83.1309	112.736	101.242	96.8963	40.8488	42.7838	109.679	58.7011	0	0.126955	0	1.1267	0	0	1.20526	0
ENSGALT00000037265	ANO2	87.4308	116.164	102.447	99.713	40.8488	43.1647	110.281	59.1518	0	0.380865	0	1.69005	0	0	1.20526	0
ENSGALT00000077519	LCMT2	36.5489	46.5925	26.5158	41.8006	9.3164	4.69733	40.9789	10.7037	12.183	18.6624	11.45	15.6611	1.43329	1.01564	10.8474	6.53487
ENSGALT00000073641	LCMT2	11.4663	14.5998	9.64209	17.5765	0.716646	4.18951	7.23157	4.5068	3.58323	7.49034	3.01315	6.53487	0	0	2.41052	0.22534
ENSGALT00000028012	LCMT2	11.4663	14.5998	9.64209	17.5765	0.716646	4.18951	7.23157	4.5068	3.58323	7.49034	3.01315	6.53487	0	0	2.41052	0.22534
ENSGALT00000041671	SNORD38	0	0	0	0	0	0	0	0	396.305	160.471	206.1	58.4758	0	0	0	0
ENSGALT00000028581	SNORD38	0	0	0	0	0	0	0	0	3.58323	1.77737	0.602631	0.788691	0	0	0	0
ENSGALT00000077935	SNORD58	0	0	0	0	0	0	0	0	0	0.126955	0.602631	0	0	0	0	0
ENSGALT00000072225	SNORD58	0	0	0	0	0	0	0	0	0	0.126955	0	0	0	0	0	0
ENSGALT00000056207	SNORD58	0	0	0	0	0	0	0	0	0	0.126955	0	0	0	0	0	0
ENSGALT00000041892	SNORD58	0	0	0	0	0	0	0	0	0.716646	0.380865	0	0.11267	0	0	0	0
ENSGALT00000041851	SNORD58	0	0	0	0	0	0	0	0	32.2491	20.0589	19.8868	27.2662	0	0	0	0
ENSGALT00000035304	SNORD58	0	0	0	0	0	0	0	0	527.451	346.206	198.868	153.457	0	0	0	0
ENSGALT00000035292	SNORD58	0	0	0	0	0	0	0	0	6190.39	8389.56	2720.88	3491.76	0	0	0	0
ENSGALT00000042302	SNORD99	0	0	0	0	0	0	0	0	1054.19	258.861	180.187	69.1794	0	0	0	0
ENSGALT00000071199	NCMAP	0.716646	0	0	0	0	0	0	0	1057.77	262.035	187.418	73.6862	2.14994	0.634775	2.41052	1.1267
ENSGALT00000081861	ASPM	0	0	0	0	0	0	0	0	0	1.3965	0.602631	0.11267	0	0	0	0
ENSGALT00000062608	ASPM	91.014	110.451	25.9131	63.4333	1.43329	4.57038	1.20526	2.81675	10.7497	6.98252	3.01315	2.81675	0	0	0	0
ENSGALT00000046358	ADGRB1	17.9162	15.4885	36.7605	34.8151	42.9988	49.2585	75.3288	46.9834	11.4663	11.0451	16.8737	26.9282	7.88311	17.2659	22.2973	22.534
ENSGALT00000063458	KIAA0895	141.896	131.144	62.071	57.7998	4.29988	6.98252	3.61578	4.73214	1.43329	1.77737	1.80789	0.676021	0.716646	2.03128	0.602631	1.91539
ENSGALT00000048620	NEK11	61.6316	49.1316	59.0578	82.2492	17.1995	21.9632	34.9526	26.0268	179.878	118.703	351.936	247.987	88.1475	93.058	247.681	183.652
ENSGALT00000060877	ZFAT	43.7154	64.874	100.037	74.9256	5.01652	6.34775	19.8868	12.5064	5.73317	10.4103	10.8474	11.7177	0	0.50782	0.602631	1.1267
ENSGALT00000053421	ZFAT	7.16646	4.57038	4.82105	4.28146	4.29988	5.83993	19.2842	11.3797	0.716646	1.26955	0.602631	1.57738	0	0.25391	0.602631	1.1267
ENSGALT00000068172	PTPRT	32.9657	46.3386	43.3894	90.6994	8.59975	21.2015	16.8737	42.9273	5.73317	5.33211	21.6947	15.0978	2.14994	1.52346	4.82105	5.29549
ENSGALT00000080489	RIMKLB	316.041	581.073	326.626	402.683	0	9.77553	4.21842	10.591	33.6824	45.9577	22.2973	26.4775	0	0	0	0
ENSGALT00000058944	KATNAL2	78.1144	69.8252	53.0315	49.4622	4.29988	2.79301	6.62894	8.11225	0.716646	5.71297	2.41052	3.49277	0	0.25391	0	0.22534
ENSGALT00000063273	NPDC1	5.01652	1.90432	1.20526	2.36607	62.3482	34.2778	7.8342	20.7313	20.0661	10.9181	13.8605	10.4783	60.9149	38.8482	18.0789	33.0123
ENSGALT00000082472	Uncharacterized Transcript	48.7319	54.5906	13.8605	24.5621	31.5324	28.184	12.0526	16.3372	255.843	357.632	133.784	202.468	164.829	163.645	73.5209	71.7709
ENSGALT00000082177	Uncharacterized Transcript	0	0.126955	1.20526	0.11267	0	0	0	0	37.2656	30.977	90.9972	67.2641	51.5985	32.5005	81.3551	51.1522
ENSGALT00000082080	Uncharacterized Transcript	4.29988	2.15823	0.602631	0.901361	5.73317	9.26771	6.02631	4.5068	35.8323	46.2116	18.6816	21.858	47.2986	57.0028	33.7473	36.3924
ENSGALT00000081977	Uncharacterized Transcript	0	0	0	0	0	0	0	0	36.5489	27.8031	98.8314	65.0106	64.4981	31.9926	81.3551	49.2368
ENSGALT00000081482	Uncharacterized Transcript	209.977	220.521	82.5604	186.469	42.2821	108.166	6.02631	42.9273	2.14994	1.90432	1.80789	2.81675	0	0	0	0
ENSGALT00000081466	Uncharacterized Transcript	0.716646	0.634775	2.41052	1.57738	0	0.888685	3.61578	2.36607	43.7154	39.2291	118.718	90.2488	45.8653	26.9144	66.2894	53.5183
ENSGALT00000081359	Uncharacterized Transcript	0	0.25391	1.80789	0.45068	0	0	0.602631	0.563351	41.5655	33.897	80.1499	69.2921	51.5985	34.0239	75.3288	50.1382
ENSGALT00000081247	Uncharacterized Transcript	324.641	739.386	186.213	545.774	2.14994	1.77737	0.602631	0.901361	107.497	95.5971	36.1578	60.2785	16.4829	25.1371	7.8342	11.943
ENSGALT00000080990	Uncharacterized Transcript	4.29988	2.15823	0.602631	0.901361	5.73317	9.26771	6.02631	4.5068	35.8323	46.2116	18.6816	21.858	47.2986	57.0028	33.7473	36.3924
ENSGALT00000080946	Uncharacterized Transcript	0	0	1.20526	0.676021	0	0.25391	0	0.45068	42.9988	33.5161	86.1762	70.9822	56.615	29.9614	84.9709	50.3635
ENSGALT00000080850	Uncharacterized Transcript	0	0	0	0	0	0	0	0	32.2491	25.7719	64.4815	53.8563	35.1157	20.9476	60.8657	44.054
ENSGALT00000080770	Uncharacterized Transcript	0	0.126955	1.20526	0.11267	0	0	0	0	38.6989	31.104	91.5999	67.4894	51.5985	32.5005	81.3551	51.1522
ENSGALT00000080405	Uncharacterized Transcript	0	0	0	0	0	0	0	0	104.63	92.8041	71.7131	58.4758	17.1995	20.6937	7.23157	8.56293
ENSGALT00000080376	Uncharacterized Transcript	1.43329	0.634775	0.602631	0.901361	21.4994	18.2815	13.2579	21.2946	42.9988	30.4692	100.639	68.8414	52.3152	34.9126	80.1499	51.1522
ENSGALT00000079102	Uncharacterized Transcript	0.716646	0.380865	0	0.563351	10.033	15.2346	9.64209	15.8865	80.2644	61.7001	198.868	122.36	101.764	71.2217	151.26	100.614
ENSGALT00000078956	Uncharacterized Transcript	11.4663	19.678	16.8737	34.7024	30.0991	28.9457	12.6552	31.2096	30.8158	38.8482	53.6341	101.966	6.44981	9.14076	8.43683	13.6331
ENSGALT00000078022	Uncharacterized Transcript	0	0	0	0	0	0	0	0	67.3647	60.8114	26.5158	31.0969	151.212	211.38	76.5341	116.05
ENSGALT00000077913	Uncharacterized Transcript	18.6328	25.0101	5.42368	12.3937	35.1157	32.5005	17.4763	20.2806	14.3329	12.9494	3.01315	6.53487	17.1995	17.012	20.4894	12.1684
ENSGALT00000077459	Uncharacterized Transcript	0	0	0	0	0	0	0	0	65.9314	60.0497	24.7079	30.1956	148.346	207.825	73.5209	113.459
ENSGALT00000077185	Uncharacterized Transcript	2.86658	1.77737	15.0658	10.253	27.2325	26.1527	54.8394	66.0247	7.16646	2.03128	36.1578	11.605	15.0496	4.82429	43.992	26.5901
ENSGALT00000076804	Uncharacterized Transcript	0	0	0	0	0	0	0	0	42.9988	30.2153	101.242	67.7147	48.7319	29.0727	73.5209	46.7581
ENSGALT00000076541	Uncharacterized Transcript	0	0.126955	0.602631	0.901361	0	0.25391	0.602631	0.45068	38.6989	34.5317	89.1893	70.3061	59.4816	31.104	75.9315	52.5043
ENSGALT00000076483	Uncharacterized Transcript	0.716646	1.26955	3.01315	1.57738	20.0661	17.012	15.0658	23.6607	90.2974	68.3018	191.034	143.542	118.247	70.7139	165.121	105.91
ENSGALT00000076085	Uncharacterized Transcript	0	0	0	0	0	0	0	0	37.2656	30.2153	43.992	41.0119	21.4994	32.8813	26.5158	85.9673
ENSGALT00000076044	Uncharacterized Transcript	78.1144	123.019	45.7999	42.9273	25.0826	20.9476	17.4763	6.87288	75.2478	62.8427	59.0578	42.4766	237.926	334.145	122.937	141.401
ENSGALT00000075627	Uncharacterized Transcript	0.716646	0.76173	1.20526	1.80272	19.3494	16.885	13.2579	16.7878	36.5489	33.897	97.6262	71.7709	53.7485	35.1665	84.9709	52.3916
ENSGALT00000075396	Uncharacterized Transcript	25.7993	10.2834	14.4631	5.40816	0	0.76173	0.602631	0.45068	85.2809	93.9467	30.1315	49.8002	21.4994	23.6136	4.82105	9.91497
ENSGALT00000075330	Uncharacterized Transcript	0	0	0	0	0	3.04692	11.45	7.77424	14.3329	24.1214	43.992	52.7296	49.4486	53.0672	106.666	105.009
ENSGALT00000075079	Uncharacterized Transcript	22.9327	13.0764	15.0658	8.22492	0.716646	0.634775	1.20526	0.563351	88.1475	97.6284	36.1578	60.7292	21.4994	24.2484	9.64209	9.91497
ENSGALT00000074915	Uncharacterized Transcript	30.0991	26.1527	26.5158	21.52	44.4321	54.2098	21.0921	30.7589	0	0.380865	0	0.45068	2.86658	9.0138	0.602631	1.57738
ENSGALT00000074837	Uncharacterized Transcript	0	0	0	0	0	0	0	0	38.6989	31.8657	100.037	63.3206	53.7485	31.4848	84.3683	49.2368
ENSGALT00000074752	Uncharacterized Transcript	4.29988	2.28519	17.4763	11.1543	30.0991	27.0414	60.8657	68.2781	8.59975	1.90432	46.4026	15.3231	17.9162	6.09384	71.7131	33.2377
ENSGALT00000074059	Uncharacterized Transcript	0	0	0	0	0	0	0	0	42.9988	30.2153	102.447	67.8274	48.7319	29.1996	73.5209	46.7581
ENSGALT00000073997	Uncharacterized Transcript	21.4994	13.5842	15.6684	7.77424	0	0.634775	0	0.45068	108.214	98.3901	34.35	57.4618	24.366	19.0432	9.64209	11.605
ENSGALT00000073961	Uncharacterized Transcript	1.43329	6.60166	2.41052	1.35204	135.446	233.851	116.91	176.892	2.14994	1.65041	0.602631	0.901361	7.16646	22.598	10.2447	9.8023
ENSGALT00000073889	Uncharacterized Transcript	0	0.25391	0.602631	0.676021	14.3329	16.1233	13.2579	19.2666	85.2809	58.9071	198.266	131.486	117.53	64.6201	169.942	104.333
ENSGALT00000073675	Uncharacterized Transcript	0	0	0	0	0	0	0	0	37.9822	29.1996	85.5736	64.56	53.0318	28.4379	68.6999	47.6595
ENSGALT00000073669	Uncharacterized Transcript	2.14994	2.03128	0.602631	1.91539	63.0649	63.0966	48.2105	71.2075	153.362	117.179	349.526	225.904	198.511	136.223	296.494	193.455
ENSGALT00000073630	Uncharacterized Transcript	32.2491	43.2916	41.5815	37.2938	0	0.25391	0.602631	0.11267	36.5489	26.4066	46.4026	39.2092	0.716646	1.90432	1.80789	2.36607
ENSGALT00000073554	Uncharacterized Transcript	0	0	0	0	0	0	0	0	37.9822	29.9614	103.05	61.5179	53.7485	31.104	77.1367	47.5468
ENSGALT00000073015	Uncharacterized Transcript	0	0	0	0	0	0	0	0	65.9314	60.0497	24.7079	30.1956	148.346	207.825	73.5209	113.459
ENSGALT00000072867	Uncharacterized Transcript	0	0	0	0	0	0	0	0	32.9657	38.0865	21.6947	22.4214	129.713	155.393	54.2368	86.1926
ENSGALT00000072197	Uncharacterized Transcript	49.4486	70.0791	21.0921	38.0825	21.4994	28.8188	10.8474	15.4358	332.524	324.878	141.016	172.611	255.843	353.95	115.705	175.991
ENSGALT00000072125	Uncharacterized Transcript	1.43329	0.76173	1.20526	0.33801	11.4663	16.3772	14.4631	17.4639	61.6316	62.081	169.339	121.12	97.4639	71.3487	159.095	95.8823
ENSGALT00000072094	Uncharacterized Transcript	0	0	0	0	0	0	0	0	42.2821	32.2466	99.4341	61.7432	44.4321	33.6431	66.892	47.0961
ENSGALT00000072082	Uncharacterized Transcript	32.2491	45.3229	19.8868	25.9141	28.6658	38.5943	12.6552	20.0553	22.9327	28.5649	6.62894	17.4639	55.8984	83.5364	15.6684	35.7164
ENSGALT00000072004	Uncharacterized Transcript	0	0.126955	0.602631	0.901361	0	0.25391	0.602631	0.45068	38.6989	34.4048	89.1893	70.3061	59.4816	30.977	75.9315	52.5043
ENSGALT00000071982	Uncharacterized Transcript	9.3164	8.75989	17.4763	13.9711	22.9327	12.8224	28.3236	27.1535	6.44981	3.55474	13.8605	16.6752	9.3164	4.57038	11.45	16.7878
ENSGALT00000071610	Uncharacterized Transcript	112.513	87.472	205.497	207.426	344.707	334.78	512.236	823.28	227.177	145.871	554.42	358.516	584.067	451.706	1457.16	1792.58
ENSGALT00000070821	Uncharacterized Transcript	24.366	10.4103	11.45	5.52084	3.58323	0.380865	1.80789	0.11267	84.5642	85.6946	32.5421	52.0536	12.183	17.012	4.21842	6.4222
ENSGALT00000070793	Uncharacterized Transcript	48.7319	54.5906	13.8605	24.5621	31.5324	28.184	12.0526	16.3372	265.159	369.185	138.002	209.792	166.262	163.899	74.1236	72.1089
ENSGALT00000069991	Uncharacterized Transcript	26.5159	24.5023	43.992	24.9001	17.1995	6.22079	25.9131	11.605	30.0991	26.0258	254.913	77.2917	20.0661	12.9494	115.705	31.435
ENSGALT00000069810	Uncharacterized Transcript	0	0	0	0	0	0	0	0	35.8323	24.6293	75.9315	50.5889	43.7154	28.184	59.6604	39.8852
ENSGALT00000069232	Uncharacterized Transcript	324.641	739.386	186.213	545.774	2.14994	1.77737	0.602631	0.901361	107.497	95.5971	36.1578	60.2785	16.4829	25.1371	7.8342	11.943
ENSGALT00000068848	Uncharacterized Transcript	33.6824	19.678	40.9789	20.7313	6.44981	4.44342	19.2842	8.6756	19.3494	19.2972	214.537	63.2079	14.3329	9.26771	92.2025	24.6748
ENSGALT00000068320	Uncharacterized Transcript	33.6824	19.678	40.9789	20.7313	6.44981	4.44342	19.2842	8.6756	19.3494	19.2972	214.537	63.2079	14.3329	9.26771	92.2025	24.6748
ENSGALT00000067987	Uncharacterized Transcript	18.6328	25.0101	5.42368	12.3937	35.1157	32.5005	17.4763	20.2806	14.3329	12.9494	3.01315	6.53487	17.1995	17.012	20.4894	12.1684
ENSGALT00000067972	Uncharacterized Transcript	58.765	62.081	18.6816	33.5757	73.8145	63.6044	33.7473	38.4205	63.0649	55.6063	28.9263	33.6884	18.6328	17.7737	15.0658	13.4077
ENSGALT00000067323	Uncharacterized Transcript	91.014	77.0617	54.2368	45.9694	11.4663	11.9338	3.61578	3.26743	402.038	435.963	279.018	262.071	55.8984	55.8602	22.9	25.8015
ENSGALT00000066612	Uncharacterized Transcript	0	0.25391	0.602631	0.676021	14.3329	16.1233	13.2579	19.2666	85.2809	58.7801	197.663	131.373	117.53	64.6201	169.942	104.333
ENSGALT00000066555	Uncharacterized Transcript	25.7993	10.2834	14.4631	5.40816	0	0.76173	0.602631	0.45068	84.5642	93.9467	29.5289	49.6875	21.4994	23.6136	4.82105	9.91497
ENSGALT00000066062	Uncharacterized Transcript	0	0.126955	1.20526	0.22534	0.716646	0	0	0.33801	47.2986	33.1352	90.9972	70.7568	55.1817	30.4692	79.5473	48.4481
ENSGALT00000065894	Uncharacterized Transcript	0	0.126955	0	0	0	0	0	0	47.2986	35.8013	31.9394	21.6327	189.911	240.834	62.071	79.6578
ENSGALT00000065407	Uncharacterized Transcript	26.5159	24.5023	43.992	24.9001	17.1995	6.22079	25.9131	11.605	30.0991	26.0258	254.913	77.2917	20.0661	12.9494	115.705	31.435
ENSGALT00000065395	Uncharacterized Transcript	159.812	199.954	87.9841	178.019	548.951	215.696	239.847	153.344	620.615	310.405	433.291	232.1	1318.63	666.387	650.239	261.958
ENSGALT00000065069	Uncharacterized Transcript	0	0	0	0	0	0	0	0	30.0991	27.9301	67.4946	57.7998	53.7485	31.6118	75.3288	45.6314
ENSGALT00000064876	Uncharacterized Transcript	0	0	0	0	0	0	0	0	37.9822	31.4848	107.268	64.898	41.5655	29.3266	73.5209	45.9694
ENSGALT00000064385	Uncharacterized Transcript	24.366	10.4103	11.45	5.52084	3.58323	0.380865	1.80789	0.11267	85.2809	85.6946	33.1447	52.3916	12.183	17.1389	4.21842	6.4222
ENSGALT00000064070	Uncharacterized Transcript	1.43329	0.76173	1.20526	0.33801	11.4663	16.3772	14.4631	17.4639	64.4981	64.2392	173.558	124.5	106.78	72.4913	168.134	98.4737
ENSGALT00000063761	Uncharacterized Transcript	27.2325	26.0258	54.8394	65.912	2.14994	1.65041	14.4631	9.68963	12.183	4.69733	37.3631	25.3508	6.44981	1.65041	31.3368	10.7037
ENSGALT00000063741	Uncharacterized Transcript	0	0	0	0	0	0	0	0	48.7319	30.5961	98.2288	65.912	48.7319	26.0258	86.7788	49.0115
ENSGALT00000063710	Uncharacterized Transcript	0.716646	1.26955	3.01315	1.57738	20.0661	17.012	15.0658	23.6607	90.2974	68.3018	191.034	143.542	118.247	70.7139	165.121	105.91
ENSGALT00000062850	Uncharacterized Transcript	142.613	131.906	62.071	58.4758	7.88311	11.0451	7.23157	7.43623	2.14994	3.42778	1.80789	0.901361	5.01652	3.30083	1.20526	4.16879
ENSGALT00000062405	Uncharacterized Transcript	54.4651	77.0617	74.1236	80.3338	0.716646	2.28519	1.80789	1.69005	7.88311	11.9338	2.41052	9.91497	0	0	0	0.11267
ENSGALT00000062191	Uncharacterized Transcript	82.4143	121.623	58.4552	57.7998	15.0496	12.9494	4.82105	4.05612	441.454	413.238	300.11	251.142	50.1652	37.7056	18.6816	15.6611
ENSGALT00000061502	Uncharacterized Transcript	146.196	158.186	53.0315	82.0238	144.046	198.684	57.8525	110.755	387.706	414.254	175.366	203.933	858.542	1196.3	414.007	649.092
ENSGALT00000061221	Uncharacterized Transcript	31.5324	27.2953	48.8131	67.9401	2.86658	0.76173	9.64209	3.26743	4.29988	4.18951	8.43683	14.9851	2.86658	0.25391	7.8342	2.47874
ENSGALT00000061018	Uncharacterized Transcript	112.513	87.472	205.497	207.426	344.707	334.78	512.236	823.28	227.177	145.871	554.42	358.516	584.067	451.706	1456.56	1792.58
ENSGALT00000060755	Uncharacterized Transcript	0	0	0.602631	0.676021	0	0	0	0.22534	46.582	33.5161	109.679	71.9962	60.1983	31.9926	86.1762	50.1382
ENSGALT00000060091	Uncharacterized Transcript	0	0	0	0	0	0	0	0.11267	39.4155	43.0377	96.4209	78.3057	85.2809	53.7019	182.597	106.135
ENSGALT00000059877	Uncharacterized Transcript	0	0	0	0	0	0.126955	0	0	189.911	240.834	62.071	79.6578	47.2986	35.8013	31.9394	21.6327
ENSGALT00000059783	Uncharacterized Transcript	35.1157	32.5005	17.4763	20.2806	18.6328	25.0101	4.82105	12.1684	17.1995	17.012	20.4894	12.1684	14.3329	13.2033	3.61578	6.53487
ENSGALT00000059435	Uncharacterized Transcript	67.3647	789.279	13.8605	196.384	22.9327	38.7213	18.0789	30.6463	2.86658	54.5906	1.20526	15.6611	0	1.77737	0	0.22534
ENSGALT00000059225	Uncharacterized Transcript	21.4994	12.4416	27.1184	27.4915	10.033	9.14076	18.6816	15.2105	10.033	4.57038	12.0526	17.4639	7.16646	3.68169	14.4631	16.4498
ENSGALT00000059115	Uncharacterized Transcript	5.73317	7.49034	15.6684	7.66157	47.2986	49.8933	94.0104	93.0655	0	0	25.9131	2.59141	0.716646	1.01564	64.4815	6.19686
ENSGALT00000058695	Uncharacterized Transcript	8.59975	5.33211	27.1184	18.8159	15.7662	11.8068	36.1578	17.5765	45.1487	35.6743	94.613	74.9256	74.5312	49.1316	133.784	92.3895
ENSGALT00000058294	Uncharacterized Transcript	42.9988	42.149	121.731	83.2632	20.0661	11.0451	42.7868	29.0689	0	1.14259	1.80789	1.46471	0.716646	0.126955	3.61578	2.2534
ENSGALT00000057969	Uncharacterized Transcript	0	0	0	0	0	0	0	0	34.399	33.0083	81.3551	63.3206	51.5985	39.9908	78.9446	51.0396
ENSGALT00000057813	Uncharacterized Transcript	13.6163	11.0451	17.4763	6.30953	2.14994	0.50782	0.602631	0.676021	94.5973	99.6596	39.171	52.6169	20.0661	22.7249	7.23157	10.253
ENSGALT00000057746	Uncharacterized Transcript	74.5312	84.9329	36.1578	54.4197	20.7827	17.6467	48.8131	35.1531	0	0	0	0	0	0	0	0
ENSGALT00000057429	Uncharacterized Transcript	0	0	0	0	0	0	0	0	33.6824	36.4361	106.666	66.588	45.8653	36.8169	90.9972	51.7156
ENSGALT00000057204	Uncharacterized Transcript	0	0	0	0	0	0	0	0	33.6824	36.4361	107.268	66.7007	46.582	36.8169	90.9972	51.7156
ENSGALT00000057132	Uncharacterized Transcript	0	0	0	0	0	0	0	0	48.0153	29.8344	95.2157	64.6726	48.7319	26.0258	86.7788	48.8988
ENSGALT00000057020	Uncharacterized Transcript	22.9327	13.0764	15.0658	8.22492	0.716646	0.634775	1.20526	0.563351	88.1475	97.5014	36.1578	60.5038	21.4994	24.2484	9.64209	9.91497
ENSGALT00000056878	Uncharacterized Transcript	13.6163	11.0451	17.4763	6.30953	2.14994	0.50782	0.602631	0.676021	94.5973	99.6596	39.171	52.8423	20.0661	22.7249	7.23157	10.253
ENSGALT00000056749	Uncharacterized Transcript	67.3647	789.279	13.8605	196.384	22.9327	38.7213	18.0789	30.6463	2.86658	54.5906	1.20526	15.6611	0	1.77737	0	0.22534
ENSGALT00000055975	Uncharacterized Transcript	51.5985	141.301	12.0526	63.4333	32.9657	60.0497	15.6684	27.8295	0	0.25391	0	0	3.58323	8.25207	3.61578	3.3801
ENSGALT00000055873	Uncharacterized Transcript	2.14994	2.03128	0.602631	1.91539	63.0649	63.0966	48.2105	71.2075	153.362	117.179	349.526	225.904	198.511	136.223	296.494	193.455
ENSGALT00000055610	Uncharacterized Transcript	97.4639	183.831	119.924	187.258	0	0.380865	6.02631	0.45068	25.0826	21.2015	24.1052	19.7173	0	0.126955	0.602631	0.563351
ENSGALT00000054622	Uncharacterized Transcript	40.1322	44.0534	51.2236	72.1089	4.29988	1.65041	8.43683	2.47874	25.0826	16.2502	35.5552	43.2653	0	0.50782	2.41052	0.563351
ENSGALT00000053956	Uncharacterized Transcript	0	0	0	0	0	0	0	0	42.2821	32.2466	99.4341	61.9686	45.1487	33.77	66.892	47.2088
ENSGALT00000053942	Uncharacterized Transcript	0	0	1.20526	0.676021	0	0.25391	0	0.45068	42.2821	33.5161	85.5736	70.9822	56.615	29.8344	84.9709	50.2509
ENSGALT00000052706	Uncharacterized Transcript	0	0	0	0	0	0	0	0	37.9822	29.0727	85.5736	64.222	53.0318	28.4379	68.6999	47.6595
ENSGALT00000051119	Uncharacterized Transcript	53.0318	43.9264	81.3551	58.0251	242.943	193.352	221.165	244.607	97.4639	104.103	264.555	200.215	201.378	140.412	380.863	270.183
ENSGALT00000050485	Uncharacterized Transcript	0	0	0	0	0	0	0	0	37.9822	31.8657	107.268	65.0106	41.5655	29.4535	74.1236	45.9694
ENSGALT00000050382	Uncharacterized Transcript	209.977	220.521	82.5604	186.469	42.2821	108.166	6.02631	42.9273	4.29988	3.17387	1.80789	3.94345	0	0	0	0.33801
ENSGALT00000050352	Uncharacterized Transcript	75.9645	91.4076	35.5552	53.5183	21.4994	18.2815	43.3894	36.6178	0	0	0	0	0	0	0	0
ENSGALT00000050042	Uncharacterized Transcript	1.43329	0.50782	3.01315	1.57738	20.0661	28.184	36.1578	91.2628	0	0.634775	11.45	9.57696	11.4663	9.39467	51.8262	27.1535
ENSGALT00000049813	Uncharacterized Transcript	0	0	0	0	0	0	0	0	29.3825	29.9614	66.892	57.4618	43.7154	25.6449	61.4683	42.702
ENSGALT00000049551	Uncharacterized Transcript	0.716646	1.26955	0	1.01403	31.5324	30.7231	18.6816	34.139	134.013	94.5814	307.944	188.61	156.945	104.357	229	152.555
ENSGALT00000049420	Uncharacterized Transcript	0	0.126955	0.602631	0.22534	0	0.50782	0	0.33801	34.399	30.977	90.3946	65.236	48.0153	28.4379	79.5473	45.8567
ENSGALT00000049036	Uncharacterized Transcript	1.43329	0.76173	1.20526	0.33801	11.4663	16.3772	14.4631	17.4639	64.4981	64.2392	173.558	124.5	106.78	72.4913	168.134	98.4737
ENSGALT00000048652	Uncharacterized Transcript	566.867	1459.98	181.994	231.762	346.857	343.54	311.56	343.644	30.8158	6.98252	14.4631	4.84481	4.29988	4.82429	1.80789	3.94345
ENSGALT00000048621	Uncharacterized Transcript	21.4994	13.5842	15.6684	7.77424	0	0.634775	0	0.45068	108.214	98.517	34.35	57.4618	25.0826	19.0432	9.64209	11.605
ENSGALT00000048044	Uncharacterized Transcript	32.2491	42.276	84.3683	75.0383	4.29988	9.90249	9.64209	9.68963	2.14994	0.380865	5.42368	5.74618	1.43329	0.126955	0	0.788691
ENSGALT00000047981	Uncharacterized Transcript	0	0	0.602631	0.676021	0	0	0	0.22534	47.2986	34.2778	110.281	73.6862	60.9149	32.2466	86.7788	50.3635
ENSGALT00000047834	Uncharacterized Transcript	23.6493	26.2797	15.0658	20.1679	22.216	26.6605	7.8342	9.46429	16.4829	14.3459	20.4894	11.4924	15.0496	14.4729	3.61578	6.53487
ENSGALT00000047569	Uncharacterized Transcript	27.9492	26.2797	56.6473	66.1374	2.86658	2.03128	16.271	10.0276	14.3329	5.0782	53.6341	28.3929	6.44981	1.65041	38.5684	12.5064
ENSGALT00000047274	Uncharacterized Transcript	0	0	0	0	0	0	1.20526	0.11267	51.5985	45.5768	85.5736	75.9396	74.5312	41.1334	168.134	90.5868
ENSGALT00000047101	Uncharacterized Transcript	40.1322	22.598	166.929	34.2517	11.4663	7.99816	77.7394	19.0412	9.3164	4.44342	256.721	22.3087	1.43329	0.50782	442.934	19.7173
ENSGALT00000047028	Uncharacterized Transcript	0	0.888685	0	0.45068	21.4994	15.4885	9.03946	18.2526	91.014	62.2079	208.51	126.529	108.93	63.9853	154.876	99.375
ENSGALT00000046864	Uncharacterized Transcript	2.86658	0.76173	10.2447	3.26743	31.5324	27.4223	50.0184	68.0527	4.29988	1.26955	12.0526	6.08419	6.44981	4.82429	18.0789	16.9005
ENSGALT00000046712	Uncharacterized Transcript	24.366	13.3303	30.1315	28.3929	10.033	9.26771	17.4763	14.6471	10.7497	4.82429	12.6552	18.3652	7.16646	3.68169	14.4631	17.2385
ENSGALT00000046661	Uncharacterized Transcript	63.0649	51.6707	18.0789	30.4209	73.8145	58.9071	33.1447	36.5051	71.6646	48.2429	28.9263	34.3644	21.4994	20.6937	16.8737	13.2951
ENSGALT00000046286	Uncharacterized Transcript	0	0	0	0	0	0	0	0	38.6989	31.8657	100.037	63.0953	53.7485	31.4848	84.3683	49.1242
ENSGALT00000045252	Uncharacterized Transcript	566.867	1459.98	181.994	231.762	346.857	343.54	311.56	343.644	30.8158	6.98252	14.4631	4.84481	4.29988	4.82429	1.80789	3.94345
ENSGALT00000045017	Uncharacterized Transcript	115.38	105.88	33.7473	64.1093	35.1157	46.5925	25.9131	39.4345	10.7497	13.4572	4.21842	11.605	0	0	0	0.11267
ENSGALT00000037637	Uncharacterized Transcript	11.4663	10.6642	20.4894	15.7738	25.0826	24.3753	69.9052	54.983	93.164	102.58	208.51	199.088	166.262	174.055	386.889	414.063
ENSGALT00000037636	Uncharacterized Transcript	0	0	0	0	0	0	0	0	57.3317	57.5106	157.287	118.304	92.4473	53.448	184.405	108.727
ENSGALT00000037129	Uncharacterized Transcript	91.014	181.038	171.75	305.336	30.8158	33.0083	13.2579	17.2385	0	0	0	0	1.43329	1.01564	1.20526	0
ENSGALT00000025623	Uncharacterized Transcript	69.5147	164.788	138.605	293.168	23.6493	22.3441	10.2447	11.605	0	0	0	0	1.43329	0.76173	0.602631	0
ENSGALT00000018891	Uncharacterized Transcript	77.3978	74.3956	263.952	170.245	12.8996	20.5667	19.2842	25.5761	0	5.33211	4.21842	7.77424	0	1.52346	1.20526	0.22534
