# Supplementary material for: Stage-dependent piRNAs in chicken implicated roles in modulating male germ cell development
Source: BMC Genomics. 2018 Jun 1;19:425. doi: 10.1186/s12864-018-4820-9 (PMC5984780; doi:10.1186/s12864-018-4820-9)
Supplement: Supplementary file 3 — Table S4. Genes and TEs targeted by stage-enriched piRNA cluster-derived piRNAs. (XLS 69 kb) [file 12864_2018_4820_MOESM3_ESM.xls]

## Sheet: Genes
# Genes targeted by piRNAs originated from stage-enriched piRNA clusters
# PiRNA targeting strengths are estimated by piRPKMs
# Stage-significant targeting is evaluated by one standard deviation (sd) from mean piRPKM across stages
# significance is evaluate by p-value
# targets are listed at below
Blastodermal cells	Primordial germ cells (cultured)	Embryonic Gonads (E11 and E14)	Adult testes
DGKQ	FER	CCLi7	HYAL1
SIL1	RICTOR	CCLi8	WBSCR17
SLC16A14	ZFAND4	TJP2	FOXK2
ERC2	XYLB	DYRK3	CAAP1
FAM207A	OTOG	DLGAP4	GRHL3
ATRX	ITIH5	SEC14L1	GDAP1L1
GSAP	TMEM192	AQP3	RNFT1
GPAM	DYNC1I1	UQCRC2	FAM219A
KIAA0922	LGR5	C10orf107	KLHL22
RAD51B	BIRC6	TRADD	CHCHD3
CALCR	BBOX1	RAI14	KIAA1217
ADAMTS20	ATP8A1	SLC1A3	CFAP58
DYNC2LI1	TTC37	AP3B1	WRNIP1
KCNK17	TTC33	SLC39A11	TMTC1
CAPS2	ASXL3	SVIL	GSG1L
GRID2	USP25	ARMC3	WARS2
OTOGL	NCAM2	PLCB1	PLA1A
PPFIA2	EXOC6B	KATNB1	DENND4C
TMTC2	TRAPPC12	ZNF804B	RNF38
TBC1D5	PPEF1	ELF2	PIGG
UHRF1BP1L	PCCA	TBC1D30	TMEM246
PRSS12	FRY	INPP4B	SNX30
DMC1	FRAS1	SLC3A1	CYP39A1
SHPRH	HS3ST5	C3orf58	SLAIN1
GFOD1	IQCK	CCAH221	ENDOD1
CDH12	NHSL1	AIMP1	TOPORS
IQSEC3	ND5	NOTO	EFCC1
NMBR	MT-CYB	MAP4K5	CDC5L
SULT4A1	ATP10A	HLCS	Metazoa_SRP
PDE4D	PI4KA	CHN2	UNC93B1
TBC1D32	LAPTM5	RPS6KA2	CWH43
CBLB	ZMYM3	ANKRD55	DYNLRB1
ARL13B	A2ML1	ANO4	C16orf62
PPP2R2C	HHIPL1	SYT16	SYNPO2L
MSH3	CCNF	ARNT	RNF2
KHDRBS2	LCMT2	RCBTB2	PDE1C
PDIA6	SAMD12	MDGA2	NPSR1
KLHL29	GRM5	LOC768735	C9orf84
KDELC1	CACNA1B	CDKAL1	GALNTL6
DZIP1	KCND3	CCL1	KCNMA1
ENOX1	NEBL	BRSK2	IKZF2
CCDC122	GLRX	CDK7	FGF10
SLC25A30	CNGA3	MRS2	AT2
MRPS31	PLA2G4A	CDH9	AT1
COG6	EPHA3	ANKS6	RUNX1
SACS	EGFR	GABRP	LIMS1
FAM76B	COL6A3	WDR19	TSKU
SLC36A4	GART	RALBP1	SRP72
SKA3	FANCC	NFXL1	CBFA2T2
KLF12	TASP1	AKAP7	MAVS
LANCL3	APCDD1	LMNB2	PRTG
CD180	TGFB2	OR52R1	PLLP
FAM19A5	BTN1A1	DCUN1D4	STK24
SUGCT	BUD13	CWC27	ELMO1
CSMD1	NLGN1	ERBIN	Y-LEC1
FARS2	BCAP29	HOMER1	PGLS
CCDC91	SPTBN1	PLCXD3	CAMK4
VPS13B	ANO3	STAT4	BMP3
RAPGEF2	BICC1	MRPS27	CLASP2
PTPRM	GCHFR	TTC3	KPNA3
NRG2	TMEM5	VSNL1	EXOC4
COL5A2	LOC100859427	STK31	HNMT
RAPGEF4	VPS13A	BNC2	RNF123
SLC44A3	LOC425783	OR51M1L	RAD54L2
ADCY8	LOC426914	DTNA	MANBAL4
ZFPM2	MARCH8	SNTG1
PPP2R3A	GATA4	MGLL
SETBP1	GAP43	EPHA6
CPNE4	MCM9	GRIK2
CADM2	TAF2	ROBO2
HECW1	MPHOSPH8	ACOT12
NISCH		EDIL3
ZFAND1		CCNH
ARFGEF1		SMAP1
TENM2		ATRN
DIAPH2		SLC24A2
CCND2		DYSF
ADARB1		ZNF451
ME1		TMCO3
ACVR2B		KIF13A
CRHR2		RAB20
PTPRU		DOCK9
IL15		GPC5
MOXD1		CENPK
TLL1		SMC1B
DDX4		EPSTI1
PDGFC		STS
CD9		ARHGAP42
MYOM2		PDZRN4
SMARCA2		INTS4
SYT1		DGKH
NR1D2		SSBP2
DMD		ACSS3
GABRB3		SLC35F1
POC1B		AKT3
ELF1		NTRK2
GBE		MURC
RBFA		GAS7
ARID4A		SEMA5A
DAPP1		TMEM204
PRR5		PXYLP1
YF5		ADGRB1
LIN9		ISPD
MBOAT2		KIAA1468
SLC10A7		KCNH1
TAPT1		PXDNL
FAR1		SBSPON
GLS		NEK11
WDSUB1		MLLT3
PUF60		GIF
GNAQ		LYRM4
AUH		HMCN1
ZDHHC21		GGPS1
LOC431499		C5orf49
TSHR		VOPP1
FUT9		SAMHD1
ADCK1		LHFPL2
SRGAP1		OVST
VIPR1		DLC1
CTTNBP2		KIAA1644
CDH8		RABL6
CFTR		SLC16A2
TMEM167A		NBEA
LOC420716		DLGAP1
COL4A2		PPP2R5D
SMCO4		COL15A1
BANP		POC1A
PTCHD4		SCRIB
COX16		COBL
NFAT5		ANTXR2
NDUFAF2		KLHL3
CD38		TMEM206
SCIN		LANCL2
CFI		ASAP1
DBX2		TTLL1
MIR6073		NKAIN2
EPB41L4A		TEAD4
SPTLC1		DFNA5
CEP162		MCPH1
KLHL1		ARL15
PIBF1		AOAH
ANO2		ZNF704
ADCY1		COL19A1
GBE1		GRID1
FSTL5		NPDC1
CSMD3		PELI2
TPK1		COL14A1
POU6F2		ADAM12
PIK3C3		KCNQ3
FET1		ATL2
CNTN5		GLB1
SPON1		COG2
LMBRD2		RFX4
CTNNA3		UBXN2A
MAGI2		DCP2
MND1		PTPRT
UBAP2		SLC1A1
TDRD7		OSBPL1A
IGHVL		CCDC88A
		DOK6
		TPK1
		PRKCE
		VWA8
		ADCY1
		CDH12
		GHR
		RWDD4
		COLEC12
		ANO10
		USP35
		SLC6A2
		NEO1
		SKIV2L2
		NDRG3
		RASA3
		TRAPPC9
		ERG
		BRINP3
		WDHD1
		ARHGAP10
		KCND2
		ABCA1
		RIT2
		MCC
		ADAMTS19
		ENS-3
		PCNT
		NXPH1
		ALDOB
		RGS20
		PPEF1
		FBXL17
		PTCH1
		ITGA1
		RECK
		LRP8
		C5H15orf57
		SMC2
		ZNF236
		LYZ
		SEMA3D
		GSTAL3
		GNAZ
		THRB
		HAPLN1
		POT1
		CDH10
		GTF2F2
		NXNL2
		NRXN1
		NEK5
		ST8SIA5
		AGPAT3
		EPHB6
		JAM2
		INPP5A
		MRPL3
		TUBGCP2
		ADK
		FAM172A
		OXCT1
		ARHGAP15
		MYCBP2
		THSD7A
		CDH18
		VPS41
		PIAS2
		RASL10A
		RALYL
		ZDHHC17
		NDFIP2
		NOL4
		EPM2A
		LDAH
		DGKI
		PRIMPOL
		SH3BP2
		TRABD2A
		TAPBPL
		DTWD2
		WDR70
		PMM2
		TBC1D22A
		ANXA5
		MYO16
		IKZF5
		EFHC2
		ACP1
		RNASET2
		MYBL1
		RAB6A
		PCDH15
		BABAM2
		CHD7
		DDX10
		BORA
		WDFY2
		ROR2
		VAPA
		ENS-1
		ERNI
		MBNL2
		NOX4
		TRIM24
		NTF3
		SOBP
		FAT3
		CPLX1
		RIMS1
		NR3C2
		TSPAN9
		HSF2
		CACNA2D1
		TENM3
		REV3L
		USP34
		METTL15
		DACH1
		CPNE8
		PRMT3
		SYNPO2
		OGDHL
		CTNNA2
		RNLS
		CPM
		SEMA3E
		ANKS1B
		SMAD7B
		RTTN
		GPR158
		LOC427025
		SLIT2
		PARK2
		GLI3
		GRIA4
		ANK3
		SHC3
		SEMA4D
		SENP6
		HYKK
		GSTZ1
		NSMCE2
		LHX4-AS1
		TNS3
		PUSL1
		SORD
		GDPD5
		FNDC4
		MALRD1
		FZD3
		RSPO3
		SLC16A10
		RTN4
		FBXW7
		GPC6
		CPQ
		RAMP3
		PTK2
		PRKD1
		SNRK
		RIMKLB
		SMARCD3

## Sheet: TEs
# TEs targeted by piRNAs originated from stage-enriched piRNA clusters
# PiRNA targeting strengths are estimated by piRPKMs
# Significant targeting is evaluated by above 100 piRPM
# targets are listed at below
# <TE name> | <TE class> | <TE family> are included, based on RepeatMasker
Blastodermal cells	Primordial germ cells (cultured)	Embryonic Gonads (E11 and E14)	Adult testes
CR1-B2|LINE|CR1	CR1-B2|LINE|CR1	CR1AVI|LINE|CR1	CR1-B2|LINE|CR1
CR1-B|LINE|CR1	CR1-B|LINE|CR1	CR1-B2|LINE|CR1	CR1-B|LINE|CR1
CR1-C2|LINE|CR1	CR1-C2|LINE|CR1	CR1-B|LINE|CR1	CR1-C2|LINE|CR1
CR1-C3|LINE|CR1	CR1-C3|LINE|CR1	CR1-C2|LINE|CR1	CR1-C3|LINE|CR1
CR1-C4|LINE|CR1	CR1-C4|LINE|CR1	CR1-C3|LINE|CR1	CR1-C4|LINE|CR1
CR1-C|LINE|CR1	CR1-C|LINE|CR1	CR1-C4|LINE|CR1	CR1-C|LINE|CR1
CR1-D2|LINE|CR1	CR1-D2|LINE|CR1	CR1-C|LINE|CR1	CR1-D2|LINE|CR1
CR1-D|LINE|CR1	CR1-D|LINE|CR1	CR1-D2|LINE|CR1	CR1-D|LINE|CR1
CR1-E|LINE|CR1	CR1-E|LINE|CR1	CR1-D|LINE|CR1	CR1-E|LINE|CR1
CR1-F0|LINE|CR1	CR1-F0|LINE|CR1	CR1-E|LINE|CR1	CR1-F0|LINE|CR1
CR1-F2|LINE|CR1	CR1-F2|LINE|CR1	CR1-F0|LINE|CR1	CR1-F2|LINE|CR1
CR1-F|LINE|CR1	CR1-F|LINE|CR1	CR1-F2|LINE|CR1	CR1-F|LINE|CR1
CR1-G|LINE|CR1	CR1-G|LINE|CR1	CR1-F|LINE|CR1	CR1-G|LINE|CR1
CR1-H2|LINE|CR1	CR1-H2|LINE|CR1	CR1-G|LINE|CR1	CR1-H2|LINE|CR1
CR1-H|LINE|CR1	CR1-H|LINE|CR1	CR1-H2|LINE|CR1	CR1-H|LINE|CR1
CR1-X2|LINE|CR1	CR1-X2|LINE|CR1	CR1-H|LINE|CR1	CR1-X1|LINE|CR1
CR1-Y1_Aves|LINE|CR1	CR1-Y|LINE|CR1	CR1-X1|LINE|CR1	CR1-X2|LINE|CR1
CR1-Y2|LINE|CR1	Char12Mar1_GG|DNA|hAT-Charlie	CR1-X2|LINE|CR1	CR1-X|LINE|CR1
CR1-Y3|LINE|CR1	Charlie12_GGa|DNA|hAT-Charlie	CR1-X|LINE|CR1	CR1-Y1_Aves|LINE|CR1
CR1-Y4|LINE|CR1	Charlie12_GG|DNA|hAT-Charlie	CR1-Y1_Aves|LINE|CR1	CR1-Y2_Aves|LINE|CR1
CR1-Y|LINE|CR1	ENS1-LTR|LTR|ERVL	CR1-Y2_Aves|LINE|CR1	CR1-Y2|LINE|CR1
ENS1B-LTR|LTR|ERVL	ENS1-int|LTR|ERVL	CR1-Y2|LINE|CR1	CR1-Y3|LINE|CR1
ENS1-LTR|LTR|ERVL	GGERV10_LTR|LTR|ERVL	CR1-Y3|LINE|CR1	CR1-Y4|LINE|CR1
ENS1-int|LTR|ERVL	GGERV20_I-int|LTR|ERVL	CR1-Y4|LINE|CR1	CR1-Y|LINE|CR1
ENS3-int|LTR|ERVL	GGERV22_LTR|LTR|ERVL	CR1-Y|LINE|CR1	Char12Mar1_GG|DNA|hAT-Charlie
GGERV10_LTR|LTR|ERVL	GGERVK1-int|LTR|ERVK	Char12Mar1_GG|DNA|hAT-Charlie	Charlie12_GG|DNA|hAT-Charlie
GGERV20_I-int|LTR|ERVL	GGERVL18-int|LTR|ERVL	Charlie12_GGa|DNA|hAT-Charlie	EAVHP_I-int|LTR|ERVK
GGERV21_LTR|LTR|ERVL	GGERVL-A-int|LTR|ERVL	Charlie12_GG|DNA|hAT-Charlie	ENS1B-LTR|LTR|ERVL
GGERV22_LTR|LTR|ERVL	GGERVL-B-int|LTR|ERVL	EAVHP_I-int|LTR|ERVK	GGERV10_LTR|LTR|ERVL
GGERV28_LTR|LTR|ERVK	GGERVL-C-int|LTR|ERVL	ENS1B-LTR|LTR|ERVL	GGERV20_I-int|LTR|ERVL
GGERV30_LTR|LTR|ERVL	GGLTR3A|LTR|ERVL	ENS1-LTR|LTR|ERVL	GGERV22_LTR|LTR|ERVL
GGERVK1-int|LTR|ERVK	GGLTR3F2|LTR|ERVL	ENS1-int|LTR|ERVL	GGERV30_LTR|LTR|ERVL
GGERVL18-LTR|LTR|ERVL	GGLTR4A|LTR|ERVL	ENS3-int|LTR|ERVL	GGERVK1-int|LTR|ERVK
GGERVL18-int|LTR|ERVL	GGLTR4B|LTR|ERVL	GGERV10_LTR|LTR|ERVL	GGERVK10-int|LTR|ERVK
GGERVL-A-int|LTR|ERVL	GGLTR7A|LTR|ERV1	GGERV20_I-int|LTR|ERVL	GGERVL18-LTR|LTR|ERVL
GGERVL-B-int|LTR|ERVL	GGLTR7B|LTR|ERV1	GGERV22_LTR|LTR|ERVL	GGERVL18-int|LTR|ERVL
GGERVL-C-int|LTR|ERVL	GGLTR7-int|LTR|ERV1	GGERV28_LTR|LTR|ERVK	GGERVL-A-int|LTR|ERVL
GGLTR3A|LTR|ERVL	GGLTR10C2|LTR|ERVK	GGERV30_LTR|LTR|ERVL	GGERVL-B-int|LTR|ERVL
GGLTR3B3|LTR|ERVL	GGLTR10D-int|LTR|ERVK	GGERVL18-LTR|LTR|ERVL	GGERVL-C-int|LTR|ERVL
GGLTR3C2|LTR|ERVL	GGLTR12C|LTR|ERVL	GGERVL18-int|LTR|ERVL	GGLTR3A|LTR|ERVL
GGLTR3E1|LTR|ERVL	Mariner1b_GG|DNA|TcMar-Mariner	GGERVL-A-int|LTR|ERVL	GGLTR3B4|LTR|ERVL
GGLTR3F1|LTR|ERVL	Mariner1_GG|DNA|TcMar-Mariner	GGERVL-B-int|LTR|ERVL	GGLTR3C1|LTR|ERVL
GGLTR3F2|LTR|ERVL	Sat-CR1_GG|Satellite|Satellite	GGERVL-C-int|LTR|ERVL	GGLTR3C2|LTR|ERVL
GGLTR5A|LTR|ERVL	Z-REP|Satellite|macro	GGLTR3A|LTR|ERVL	GGLTR3D|LTR|ERVL
GGLTR5B|LTR|ERVL	(ACCCATAGGG)n|Satellite|Satellite	GGLTR3B1|LTR|ERVL	GGLTR3E3|LTR|ERVL
GGLTR7B|LTR|ERV1	(ACCCATTGGG)n|Satellite|Satellite	GGLTR3B2|LTR|ERVL	GGLTR3G2|LTR|ERVL
GGLTR11-int|LTR|ERV1	(ACCCCATAGGG)n|Satellite|Satellite	GGLTR3C1|LTR|ERVL	GGLTR5A|LTR|ERVL
GGLTR12A|LTR|ERVL	(CCCCATTGGG)n|Satellite|Satellite	GGLTR3C2|LTR|ERVL	GGLTR5B|LTR|ERVL
GGLTR12B|LTR|ERVL	(CTCTATGGGG)n|Satellite|Satellite	GGLTR3D|LTR|ERVL	GGLTR7B|LTR|ERV1
GGLTR12C|LTR|ERVL		GGLTR3E1|LTR|ERVL	GGLTR7-int|LTR|ERV1
Z-REP|Satellite|macro		GGLTR3F1|LTR|ERVL	GGLTR10C2|LTR|ERVK
		GGLTR3F2|LTR|ERVL	GGLTR10C-int|LTR|ERVK
		GGLTR3G1|LTR|ERVL	GGLTR10D-int|LTR|ERVK
		GGLTR4A|LTR|ERVL	GGLTR11-int|LTR|ERV1
		GGLTR5B|LTR|ERVL	GGLTR11|LTR|ERV1
		GGLTR7A|LTR|ERV1	GGLTR12A|LTR|ERVL
		GGLTR7B|LTR|ERV1	GGLTR12B|LTR|ERVL
		GGLTR7-int|LTR|ERV1	GGLTR12C|LTR|ERVL
		GGLTR8A|LTR|ERVL	Mariner1b_GG|DNA|TcMar-Mariner
		GGLTR8B|LTR|ERVL	Mariner1_GG|DNA|TcMar-Mariner
		GGLTR10C-int|LTR|ERVK	TguLTR5e|LTR|ERVL
		GGLTR10D-int|LTR|ERVK	Z-REP|Satellite|macro
		GGLTR11-int|LTR|ERV1
		GGLTR11|LTR|ERV1
		GGLTR12C|LTR|ERVL
		GGXHOI|Satellite|W-chromosome
		Mariner1_GG|DNA|TcMar-Mariner
		REP131|DNA?|DNA?
		Sat-CR1_GG|Satellite|Satellite
		TguLTR5e|LTR|ERVL
		Z-REP|Satellite|macro
		(CTCTATGGGG)n|Satellite|Satellite

## Sheet: Gene Atlas
Blastodermal Cell		Primordial Germ Cell		Embryonic Gonads		Adult Testes
olfactory_bulb (11/414)	cerebral_cortex (7/349)	umbilical_cord (4/208)	dorsal_striatum (6/477)	cerebellum (23/428)	cerebral_cortex_prefrontal (22/344)	spinal_cord (3/353)	dorsal_striatum (4/477)																															olfactory_bulb (11/414)
GABRB3	PPP2R2C	ITIH5	GRM5	NDRG3	EPHB6	PLLP	CAMK4																															GABRB3	FSTL5	KLF12	SYT1	CTTNBP2	CPNE4	IQSEC3	LANCL3	ADARB1	ADCY8	PPFIA2
FSTL5	SYT1	TGFB2	NLGN1	DTNA	NTRK2	ENDOD1	ELMO1																															cerebral_cortex (7/349)
KLF12	CADM2	ASXL3	ATP8A1	KCND2	BRSK2	SLAIN1	GSG1L																															PPP2R2C	SYT1	CADM2	MAGI2	HECW1	CSMD1	RAPGEF4
SYT1	MAGI2	COL6A3	NCAM2	DOCK9	SHC3		CLASP2
CTTNBP2	HECW1		SAMD12	PTCH1	RASL10A																																	umbilical_cord (4/208)
CPNE4	CSMD1		ANO3	NRXN1	FBXW7																																	ITIH5	TGFB2	ASXL3	COL6A3
IQSEC3	RAPGEF4			CHD7	PRKCE																																	dorsal_striatum	6/477
LANCL3				AKAP7	SYT16																																	GRM5	NLGN1	ATP8A1	NCAM2	SAMD12	ANO3
ADARB1				SLC1A3	SLC35F1
ADCY8				GRIK2	SOBP																																	cerebellum (23/428)
PPFIA2				ADCY1	NOL4																																	NDRG3	DTNA	KCND2	DOCK9	PTCH1	NRXN1	CHD7	AKAP7	SLC1A3	GRIK2	ADCY1	ZDHHC17
				ZDHHC17	COL19A1																																	cerebral_cortex_prefrontal (22/344)
				RIMS1	RIMS1																																	EPHB6	NTRK2	BRSK2	SHC3	RASL10A	FBXW7	PRKCE	SYT16	SLC35F1	SOBP	NOL4	COL19A1
				INPP4B	VSNL1
				SNRK	NBEA																																	spinal_cord (3/353)
				INPP5A	CDH10																																	PLLP	ENDOD1	SLAIN1
				TSPAN9	TTC3																																	dorsal_striatum (4/477)
				CHN2	DLGAP1																																	CAMK4	ELMO1	GSG1L	CLASP2
				ST8SIA5	OSBPL1A
				DLGAP1	SSBP2
				GPR158	KCNH1
				GRIA4	DLGAP4
				ANKS1B
[truncated: 11 more columns]

## Sheet: GO_BP (EG-piRC)
synaptic transmission (22/434) (GO:0007268)	positive regulation of nervous system development (16/313) (GO:0051962)	regulation of Ras GTPase activity (17/349) (GO:0032318)	axon guidance (17/367) (GO:0007411)	regulation of neuron differentiation (18/405) (GO:0045664)
SHC3	ROBO2	NTRK2	ROBO2	SEMA5A
DTNA	SEMA5A	RALBP1	SEMA5A	ROBO2
HOMER1	NTRK2	SEMA4D	FZD3	NTRK2
KCND2	SMARCD3	DOCK9	SEMA4D	TENM3
GRID1	TENM3	SCRIB	NRXN1	SEMA4D
NRXN1	SEMA4D	ASAP1	ITGA1	COBL
SLC1A1	NRXN1	ARHGAP15	MYCBP2	KATNB1
SLC1A3	COBL	PTK2	SEMA3E	GDPD5
GRIK2	KATNB1	RCBTB2	ANK3	LRP8
ADCY1	GDPD5	ARHGAP10	PTK2	RTN4
CPLX1	LRP8	RASA3	GLI3	PTK2
SLC6A2	GLI3	DLC1	RPS6KA2	GLI3
PARK2	NTF3	TBC1D30	NTF3	CCDC88A
RIMS1	PRKD1	NTF3	KCNQ3	TTC3
RIT2	SLIT2	TBC1D22A	SLIT2	FAT3
RPS6KA2	BRINP3	SMAP1	ISPD	PRKD1
NTF3		DGKI	NEO1	SLIT2
KCNQ3				BRINP3
DLGAP1
PLCB1
KCNH1
GRIA4
