# Supplementary material for: Stage-dependent piRNAs in chicken implicated roles in modulating male germ cell development
Source: BMC Genomics. 2018 Jun 1;19:425. doi: 10.1186/s12864-018-4820-9 (PMC5984780; doi:10.1186/s12864-018-4820-9)
Supplement: Supplementary file 4 — Table S5. Number of piRNAs (in piRPM) mapped to TEs embedded in the transcripts that are highly associated with piRNAs enriched in embryonic (E11 and E14) gonadal piRNA clusters (EG-piRC). (XLS 74 kb) [file 12864_2018_4820_MOESM4_ESM.xls]

## Sheet: EGpiRC assoc neuroGenes
		Sense to transcript, TE associated				Antisense to transcript, TE associated				Sense to transcript, non TE associated				Antisense to transcript, non TE associated
ID	SYMBOL	E11G1	E11G2	E14G1	E14G2	E11G1	E11G2	E14G1	E14G2	E11G1	E11G2	E14G1	E14G2	E11G1	E11G2	E14G1	E14G2
ENSGALT00000067888	MYCBP2	207.111	199.192	156.081	204.271	356.173	218.489	268.171	262.409	2.14994	3.9356	3.61578	3.04209	62.3482	54.4637	50.0184	95.7696
ENSGALT00000072109	MYCBP2	198.511	187.639	149.452	190.3	57.3317	49.6394	71.7131	57.9124	2.14994	3.68169	3.01315	2.47874	0	0.25391	1.20526	1.46471
ENSGALT00000070907	MYCBP2	198.511	187.639	149.452	190.3	57.3317	49.6394	71.7131	57.9124	2.14994	3.68169	3.01315	2.47874	0	0.25391	1.20526	1.46471
ENSGALT00000063571	MYCBP2	198.511	187.639	149.452	190.3	57.3317	49.6394	71.7131	57.9124	2.14994	3.68169	3.01315	2.47874	0	0.25391	1.20526	1.46471
ENSGALT00000051187	MYCBP2	184.895	167.961	125.95	172.723	45.1487	39.1021	64.4815	52.1663	2.14994	3.17387	0.602631	1.80272	0	0.25391	1.20526	1.46471
ENSGALT00000027346	MYCBP2	184.895	167.961	125.95	172.723	45.1487	39.1021	64.4815	52.1663	2.14994	3.17387	0.602631	1.80272	0	0.25391	1.20526	1.46471
ENSGALT00000066001	GRIK2	135.446	276.762	156.081	453.046	25.7993	27.9301	18.6816	33.6884	2.14994	7.87121	4.21842	6.98555	0	0	0.602631	0.45068
ENSGALT00000024893	GRIK2	123.263	264.193	150.055	443.244	25.7993	27.6762	18.6816	33.125	2.14994	6.22079	4.21842	5.18282	0	0	0.602631	0.45068
NM_001111323	FAT3	63.0649	66.2705	92.2025	75.151	31.5324	39.483	66.892	45.6314	47.2986	70.2061	64.4815	84.1646	69.5147	95.0893	127.155	100.164
ENSGALT00000034761	NEO1	38.6989	80.4894	57.2499	104.671	42.9988	26.4066	31.9394	22.0833	9.3164	10.7912	21.6947	15.5485	2.86658	4.82429	10.2447	10.0276
ENSGALT00000048664	NEO1	38.6989	80.4894	57.2499	104.671	42.9988	26.4066	31.9394	22.0833	9.3164	9.0138	19.8868	14.7598	2.86658	4.82429	10.2447	10.0276
ENSGALT00000050575	ADCY1	35.1157	32.2466	25.3105	40.8992	73.0979	69.6983	50.0184	52.3916	2.86658	0.126955	0.602631	1.57738	0.716646	1.52346	0.602631	1.23937
ENSGALT00000048137	ADCY1	35.1157	32.2466	25.3105	40.8992	73.0979	69.6983	50.0184	52.3916	2.86658	0.126955	0.602631	1.57738	0.716646	1.52346	0.602631	1.23937
NM_001348287	RTN4	37.2656	59.5419	25.3105	32.6743	40.1322	55.4793	25.3105	35.4911	7.88311	13.0764	4.82105	3.94345	9.3164	4.82429	2.41052	1.35204
ENSGALT00000018703	RPS6KA2	27.2325	19.9319	32.5421	16.5625	62.3482	58.0184	33.1447	46.7581	0	0	0	0.11267	0	0.634775	0.602631	1.1267
ENSGALT00000073443	ROBO2	48.0153	44.1803	34.35	29.4069	33.6824	32.6274	25.3105	24.7874	0	1.52346	0.602631	1.23937	0	0	0.602631	0.11267
ENSGALT00000025020	ROBO2	48.0153	44.1803	34.35	29.4069	33.6824	32.6274	25.3105	24.7874	0	1.52346	0.602631	1.23937	0	0	0.602631	0.11267
ENSGALT00000055391	ROBO2	42.2821	38.4673	33.7473	24.5621	33.6824	31.6118	24.1052	23.21	0	1.52346	0.602631	1.23937	0	0	0	0.11267
NM_001271903	GLI3	45.8653	62.8427	39.171	48.5608	15.7662	11.9338	10.8474	14.4218	4.29988	1.14259	1.20526	3.71811	0	0	0.602631	0
NM_205231	NTRK2	28.6658	34.2778	32.5421	45.5187	27.2325	25.6449	20.4894	27.7168	0	0.888685	0	0.788691	0	0.380865	0	0
ENSGALT00000055951	RIMS1	40.8488	49.2585	32.5421	47.2088	11.4663	12.3146	9.03946	16.2245	11.4663	10.0294	7.23157	9.68963	0	0.126955	0	1.1267
ENSGALT00000025694	RIMS1	40.8488	49.2585	32.5421	47.2088	11.4663	12.3146	9.03946	16.2245	11.4663	10.0294	7.23157	9.68963	0	0.126955	0	1.1267
ENSGALT00000023918	HOMER1	18.6328	21.0745	21.6947	17.6892	30.8158	45.4499	27.1184	36.1671	2.14994	1.01564	1.20526	1.35204	0	0	0	0
ENSGALT00000070212	HOMER1	17.9162	21.0745	21.0921	17.3512	30.8158	45.4499	26.5158	36.1671	2.14994	1.01564	1.20526	1.35204	0	0	0	0
ENSGALT00000071158	CCDC88A	48.7319	41.2604	54.8394	36.8431	10.033	6.98252	8.43683	8.90094	2.86658	3.42778	3.01315	4.5068	2.14994	0.380865	0	0.45068
ENSGALT00000074821	DTNA	40.1322	29.5805	24.7079	23.0974	27.2325	24.7562	22.2973	20.0553	13.6163	12.5685	7.8342	11.267	0	0.634775	1.20526	0.563351
ENSGALT00000052422	DTNA	40.1322	29.5805	24.7079	23.0974	27.2325	24.7562	22.2973	20.0553	13.6163	12.5685	7.8342	11.267	0	0.634775	1.20526	0.563351
ENSGALT00000016558	SLC1A1	20.7827	23.6136	16.8737	27.0408	38.6989	25.7719	22.9	30.8716	0	0.50782	0	0	0	0	0	0
ENSGALT00000063965	SMARCD3	37.9822	21.4554	54.2368	39.6599	10.7497	9.26771	18.0789	10.591	8.59975	7.74425	7.8342	8.11225	5.73317	4.69733	3.01315	3.26743
ENSGALT00000021020	DGKI	8.59975	7.36339	29.5289	7.09822	55.1817	22.0902	47.6078	18.9286	2.14994	0.634775	10.2447	2.02806	3.58323	0.76173	10.8474	1.69005
ENSGALT00000018857	PARK2	27.2325	25.264	28.3236	19.3793	27.2325	19.1702	22.2973	16.7878	1.43329	1.90432	1.80789	1.46471	0	0	2.41052	0.45068
NM_001198975	NRXN1	37.2656	44.1803	27.721	30.8716	12.183	8.75989	5.42368	9.46429	1.43329	2.66605	1.80789	2.14073	0.716646	0.888685	1.20526	0.788691
ENSGALT00000067790	RIT2	12.8996	12.5685	16.271	12.7317	25.7993	23.2328	29.5289	42.8146	0	0	0	0	0	0	0	0
ENSGALT00000062466	GRID1	6.44981	6.60166	9.64209	6.19686	29.3825	42.149	22.9	51.9409	0.716646	1.3965	3.01315	1.46471	0	0	0	0.563351
ENSGALT00000044841	SEMA5A	20.0661	14.7268	13.8605	14.8725	26.5159	20.3128	29.5289	31.3223	0.716646	1.3965	1.20526	2.70408	0.716646	0	0	0
ENSGALT00000055069	SEMA5A	20.0661	14.7268	13.8605	14.8725	26.5159	20.3128	29.5289	31.3223	0.716646	1.3965	0.602631	2.47874	0.716646	0	0	0
NM_001277097	ANK3	16.4829	15.9963	9.03946	9.23895	23.6493	21.3284	34.35	36.0544	2.86658	1.65041	1.80789	1.80272	0.716646	0.50782	3.01315	4.05612
ENSGALT00000058454	DTNA	24.366	22.9788	17.4763	18.9286	20.0661	22.0902	21.0921	18.1399	7.16646	4.57038	6.02631	5.07015	0	0.634775	0.602631	0.563351
ENSGALT00000049758	DTNA	24.366	22.9788	17.4763	18.9286	20.0661	22.0902	21.0921	18.1399	7.16646	4.57038	6.02631	5.07015	0	0.634775	0.602631	0.563351
ENSGALT00000024545	DTNA	24.366	22.9788	17.4763	18.9286	20.0661	22.0902	21.0921	18.1399	7.16646	4.57038	6.02631	5.07015	0	0.634775	0.602631	0.563351
NM_001271941	FZD3	5.01652	2.91996	5.42368	3.04209	21.4994	51.1628	12.0526	60.7292	3.58323	1.65041	0	1.01403	1.43329	0.76173	0	0.788691
NM_001271940	FZD3	5.01652	2.91996	5.42368	3.04209	21.4994	51.1628	12.0526	60.7292	3.58323	1.65041	0	1.01403	1.43329	0.76173	0	0.788691
NM_001031490	TBC1D22A	11.4663	8.12512	10.8474	4.95748	30.8158	30.0883	30.7342	33.3504	0	0.634775	0	1.35204	0	0	0	0
NM_205186	LRP8	5.73317	19.9319	25.9131	29.6322	19.3494	13.965	16.8737	22.3087	7.16646	5.20515	2.41052	4.95748	39.4155	31.8657	22.2973	35.3784
ENSGALT00000055904	SCRIB	16.4829	29.9614	15.0658	25.6888	20.0661	15.8694	18.0789	11.0417	1.43329	3.30083	7.8342	3.49277	4.29988	0.25391	5.42368	3.49277
NM_001267075	SLIT2	28.6658	30.3422	12.6552	19.8299	7.16646	17.5198	11.45	19.2666	3.58323	4.69733	0.602631	2.2534	0	0.126955	0.602631	0.33801
ENSGALT00000027273	DOCK9	22.216	25.1371	28.9263	27.4915	7.88311	8.75989	10.2447	6.19686	0.716646	3.17387	1.20526	3.3801	0	0	0	0
NM_205435	PTK2	27.9492	21.5823	19.8868	18.9286	15.7662	11.0451	9.03946	9.8023	0.716646	3.42778	1.20526	3.3801	0.716646	0.126955	0	0.45068
ENSGALT00000081959	BRINP3	2.14994	3.55474	8.43683	3.15476	40.8488	34.2778	17.4763	18.5906	0	0.126955	0.602631	0.22534	0.716646	0	0	0
ENSGALT00000075045	ADCY1	18.6328	18.7893	13.8605	27.1535	15.0496	9.77553	13.2579	7.21089	0.716646	0	0	0.788691	0	0	0.602631	0
ENSGALT00000065342	ASAP1	3.58323	4.31647	9.03946	4.39413	31.5324	31.7387	16.8737	20.6186	0	0.25391	0	0.33801	1.43329	0.25391	2.41052	1.1267
ENSGALT00000057725	ASAP1	3.58323	4.31647	9.03946	4.39413	31.5324	31.7387	16.8737	20.6186	0	0.25391	0	0.33801	1.43329	0.25391	2.41052	1.1267
ENSGALT00000076497	DLGAP1	12.183	10.0294	8.43683	10.8163	12.183	15.2346	22.2973	26.7028	2.14994	0.888685	0	0.33801	0.716646	2.15823	0.602631	0.788691
ENSGALT00000062279	DLGAP1	12.183	10.0294	8.43683	10.8163	12.183	15.2346	22.2973	26.7028	2.14994	0.888685	0	0.33801	0.716646	2.15823	0.602631	0.788691
ENSGALT00000055004	DLGAP1	12.183	10.0294	8.43683	10.7037	12.183	15.1076	22.2973	26.5901	2.14994	0.888685	0	0.33801	0.716646	1.26955	0.602631	0.788691
NM_001305150	GDPD5	7.88311	7.87121	12.0526	6.64754	24.366	21.7093	17.4763	19.2666	3.58323	1.77737	9.64209	5.18282	7.16646	0.380865	4.82105	2.2534
ENSGALT00000079721	PLCB1	22.9327	15.2346	24.1052	13.1824	8.59975	11.4259	10.2447	10.8163	2.86658	1.26955	1.20526	1.23937	1.43329	2.15823	0	0.22534
ENSGALT00000051969	PLCB1	22.9327	15.2346	24.1052	13.1824	8.59975	11.4259	10.2447	10.8163	2.86658	1.26955	1.20526	1.23937	1.43329	2.15823	0	0.22534
ENSGALT00000014420	PLCB1	22.9327	15.2346	24.1052	13.1824	6.44981	10.7912	9.64209	10.253	2.86658	1.01564	1.20526	1.23937	1.43329	2.15823	0	0.22534
ENSGALT00000017557	ISPD	7.88311	9.39467	6.62894	7.5489	7.16646	24.3753	3.61578	41.4626	1.43329	3.17387	0	0.788691	0	0.126955	0	0
NM_205214	GRIA4	15.7662	13.965	17.4763	21.52	10.7497	8.88685	7.8342	11.7177	0.716646	0.76173	0.602631	3.60544	0	0	0	0.11267
NM_001113186	GRIA4	15.7662	13.965	17.4763	21.52	10.7497	8.88685	7.8342	11.7177	0.716646	0.76173	0.602631	3.60544	0	0	0	0.11267
ENSGALT00000025716	SMAP1	16.4829	14.4729	7.23157	20.2806	12.8996	16.5041	8.43683	10.8163	4.29988	5.20515	3.61578	6.76021	0	0.25391	0	0.11267
NM_204279	KCND2	9.3164	10.0294	13.2579	11.3797	13.6163	10.5373	21.6947	14.1964	0	1.77737	0	1.46471	0	0	2.41052	0.563351
NM_205069	ITGA1	7.88311	8.12512	19.2842	7.21089	12.8996	9.39467	23.5026	13.1824	1.43329	0.888685	1.20526	3.26743	0	0.380865	1.20526	1.1267
ENSGALT00000071034	KCNQ3	8.59975	6.4747	19.2842	15.8865	11.4663	12.1877	16.8737	9.57696	1.43329	2.5391	4.82105	5.97152	0	0	0.602631	1.57738
ENSGALT00000065380	KCNQ3	8.59975	6.4747	19.2842	15.8865	11.4663	12.1877	16.8737	9.57696	1.43329	2.5391	4.82105	5.97152	0	0	0.602631	1.57738
NM_001198537	TENM3	13.6163	6.98252	7.8342	4.61947	20.0661	20.9476	9.64209	8.33759	2.14994	1.65041	0.602631	0.901361	0	0.126955	0	0.563351
ENSGALT00000062802	TTC38	17.9162	14.092	17.4763	18.1399	5.73317	3.80865	6.02631	6.76021	6.44981	9.77553	9.64209	16.1118	5.73317	2.15823	3.61578	6.87288
ENSGALT00000054558	TTC38	17.9162	14.092	17.4763	18.1399	5.73317	3.80865	6.02631	6.76021	6.44981	9.77553	9.64209	16.1118	5.73317	2.15823	3.61578	6.87288
ENSGALT00000060327	TTC38	17.9162	14.092	16.8737	18.1399	5.73317	3.68169	6.02631	6.76021	6.44981	9.77553	9.64209	15.5485	5.73317	2.15823	3.61578	6.87288
ENSGALT00000055403	TTC38	17.9162	14.092	16.8737	18.1399	5.73317	3.68169	6.02631	6.76021	6.44981	9.77553	9.64209	15.5485	5.73317	2.15823	3.61578	6.87288
ENSGALT00000078251	COBL	4.29988	6.72861	22.9	12.7317	7.16646	11.8068	9.03946	13.4077	0.716646	1.14259	3.01315	3.3801	0	0.634775	0	1.35204
ENSGALT00000076410	COBL	4.29988	6.72861	22.9	12.7317	7.16646	11.8068	9.03946	13.4077	0.716646	1.14259	3.01315	3.3801	0	0.634775	0	1.35204
ENSGALT00000070475	COBL	4.29988	6.72861	22.9	12.7317	7.16646	11.8068	9.03946	13.4077	0.716646	1.14259	3.01315	3.3801	0	0.634775	0	1.35204
ENSGALT00000075787	COBL	4.29988	6.72861	22.9	12.7317	7.16646	11.8068	9.03946	13.4077	0.716646	1.14259	3.01315	3.04209	0	0.634775	0	1.35204
ENSGALT00000053951	COBL	4.29988	6.72861	22.9	12.7317	7.16646	11.8068	9.03946	13.4077	0.716646	1.14259	3.01315	3.04209	0	0.634775	0	1.35204
ENSGALT00000082225	DLC1	3.58323	0.50782	0	0.45068	6.44981	23.8675	7.8342	42.1386	1.43329	0.76173	0	0.33801	0	0	0	0
ENSGALT00000058336	DLGAP1	7.88311	6.34775	6.02631	8.22492	7.88311	10.4103	12.6552	17.3512	2.14994	0.76173	0	0.33801	0.716646	1.65041	0.602631	0.45068
ENSGALT00000050389	DLGAP1	7.88311	6.34775	6.02631	8.22492	7.88311	10.4103	12.6552	17.3512	2.14994	0.76173	0	0.33801	0.716646	1.65041	0.602631	0.45068
NM_001012825	RASA3	11.4663	5.33211	4.21842	8.22492	10.7497	6.98252	10.8474	8.11225	0.716646	2.15823	0	1.69005	0	0	0	0.22534
NM_001198976	NRXN1	10.7497	10.5373	13.8605	7.88691	8.59975	3.30083	4.21842	5.07015	0	1.14259	1.80789	1.91539	0.716646	0.126955	1.20526	0.788691
NM_001109762	NTF3	6.44981	10.0294	4.82105	10.7037	8.59975	5.20515	8.43683	7.66157	0	0	0	0	0	0	0	0
ENSGALT00000016293	ARHGAP10	15.7662	8.63294	9.03946	12.5064	5.01652	3.9356	1.80789	4.73214	3.58323	2.03128	3.61578	1.23937	0.716646	0.25391	1.80789	0.676021
NM_001293102	SEMA4D	8.59975	11.299	9.64209	16.1118	2.86658	1.01564	3.01315	2.92942	0	0.380865	0.602631	0.11267	0	0	0	0
ENSGALT00000005668	SLC1A3	8.59975	8.88685	9.03946	6.53487	5.73317	5.0782	3.61578	5.85885	0	0	0	0	0	0	0	0
NM_204242	SEMA3E	8.59975	4.57038	6.02631	4.95748	6.44981	8.25207	5.42368	9.01361	0.716646	0.634775	0	0.11267	0	0	0	0
ENSGALT00000024746	CPLX1	0.716646	2.5391	10.2447	2.92942	10.033	6.09384	9.03946	10.591	0	0	0.602631	0.11267	0	0	1.80789	0.22534
ENSGALT00000082133	SHC3	3.58323	8.63294	7.8342	3.3801	6.44981	9.26771	3.01315	5.74618	1.43329	1.14259	1.80789	1.01403	0.716646	1.14259	1.80789	0.901361
ENSGALT00000017386	SHC3	3.58323	8.63294	7.8342	3.3801	6.44981	9.26771	3.01315	5.74618	1.43329	1.14259	1.80789	1.01403	0.716646	1.14259	1.80789	0.901361
ENSGALT00000023934	TTC33	7.88311	11.299	7.23157	8.78827	2.86658	3.30083	3.01315	2.59141	2.14994	2.66605	0.602631	1.23937	0	0	0	0
ENSGALT00000082645	CCDC88A	12.183	6.98252	13.2579	8.22492	0	2.15823	0.602631	0.901361	2.14994	2.28519	2.41052	2.14073	0	0	0	0
ENSGALT00000027462	RCBTB2	8.59975	4.82429	15.0658	7.43623	0.716646	3.17387	2.41052	2.02806	5.01652	2.5391	6.02631	3.15476	0	0	0	0.11267
ENSGALT00000077189	CCDC88A	12.183	6.98252	13.2579	8.11225	0	2.15823	0.602631	0.901361	2.14994	2.03128	1.20526	1.91539	0	0	0	0
NM_001031201	PRKD1	8.59975	7.6173	3.61578	7.88691	3.58323	1.90432	3.61578	6.08419	0.716646	0.25391	0.602631	0.22534	0	0	0	0
NM_001030559	KATNB1	5.01652	6.98252	2.41052	3.94345	4.29988	7.99816	4.21842	6.87288	0	1.14259	0.602631	1.01403	0	0	0	0.11267
ENSGALT00000012536	RTN4R	13.6163	5.33211	10.8474	4.05612	1.43329	1.14259	2.41052	1.91539	25.0826	4.31647	7.23157	7.09822	0.716646	0.25391	1.80789	0.45068
ENSGALT00000069426	DOCK9	3.58323	3.9356	7.8342	4.84481	3.58323	5.96688	6.62894	3.60544	0	0	0	0.33801	0	0	0	0
ENSGALT00000008699	TTC39B	7.88311	10.1564	4.82105	6.64754	0.716646	2.79301	0.602631	2.47874	0.716646	0.634775	0.602631	0.11267	0	0	0	0
ENSGALT00000065097	TBC1D30	0	2.28519	1.20526	0.901361	6.44981	4.57038	12.0526	5.97152	0	0	0	0	0	0	0.602631	0
ENSGALT00000016033	TBC1D30	0	2.28519	1.20526	0.901361	6.44981	4.57038	12.0526	5.97152	0	0	0	0	0	0	0.602631	0
ENSGALT00000068044	TBC1D30	0	2.15823	1.20526	0.788691	6.44981	4.44342	12.0526	5.97152	0	0	0	0	0	0	0.602631	0
ENSGALT00000025859	TTC3	0.716646	2.03128	0	1.69005	12.183	4.95124	6.02631	4.95748	1.43329	1.26955	0	1.23937	2.14994	2.03128	0	0.563351
ENSGALT00000046634	TTC32	3.58323	6.72861	9.03946	12.7317	0	0	0	0.11267	0.716646	0.126955	0	1.01403	0	0	0	0
ENSGALT00000047149	KCNH1	0.716646	2.66605	1.20526	3.26743	5.73317	9.14076	3.61578	3.49277	0.716646	0.76173	0	1.01403	0	0.50782	1.20526	2.47874
ENSGALT00000015796	TTC38	3.58323	5.83993	2.41052	9.01361	2.86658	1.77737	0	1.23937	2.14994	0.380865	1.80789	1.91539	0.716646	0.126955	0.602631	1.01403
ENSGALT00000050951	SLC6A20	3.58323	1.52346	6.62894	1.80272	3.58323	3.17387	3.01315	2.59141	0	0	0	0	3.58323	2.91996	1.20526	1.1267
ENSGALT00000024304	TTC39C	2.86658	2.91996	1.20526	2.47874	3.58323	4.06256	4.21842	3.60544	0	2.15823	0.602631	2.59141	0	0	0	0
NM_204716	SLC6A2	7.16646	9.77553	1.80789	2.70408	0.716646	1.26955	0.602631	0.788691	12.8996	9.39467	3.61578	4.39413	0.716646	3.55474	0	1.57738
ENSGALT00000016057	KCNH1	0.716646	1.01564	0.602631	0.45068	5.73317	8.88685	3.61578	3.49277	0	0.126955	0	0.33801	0	0.25391	0	0
ENSGALT00000062315	TTC37	2.86658	3.30083	2.41052	2.47874	2.86658	3.9356	1.20526	3.04209	2.14994	0.126955	0	0.788691	0	0	0	0
ENSGALT00000023641	TTC37	2.86658	3.30083	2.41052	2.47874	2.86658	3.9356	1.20526	3.04209	2.14994	0.126955	0	0.788691	0	0	0	0
NM_001031575	RALBP1	0.716646	0.50782	0.602631	0.901361	5.01652	2.91996	4.21842	2.02806	1.43329	0.25391	1.20526	0.563351	0	0	0	0
NM_001008476	ARHGAP15	3.58323	4.95124	2.41052	2.47874	0.716646	0.380865	0	0.33801	0	0.380865	0.602631	0.33801	0	0.126955	1.20526	0.901361
NM_001277087	RTN4	0.716646	1.01564	1.20526	0.33801	0	1.90432	3.01315	3.26743	1.43329	0.126955	0.602631	0	8.59975	4.82429	2.41052	1.35204
ENSGALT00000060608	RCBTB2	0.716646	0.50782	1.20526	0.563351	0.716646	3.17387	1.20526	1.80272	4.29988	1.01564	1.20526	1.46471	0	0	0	0
ENSGALT00000070355	SHC3	0	0.25391	3.01315	0	0	0.25391	0.602631	0	0	0.25391	1.20526	0	0	0	0	0
ENSGALT00000082942	DTNA	0	0.634775	0.602631	0.45068	0	0.126955	0	0.11267	0	0	0	0.11267	0	0	0.602631	0
ENSGALT00000080037	PTK2B	0.716646	0.126955	0	0.563351	0	0	0	0.45068	0	0	0	0	0	0	0	0
ENSGALT00000026733	PTK2B	0.716646	0.126955	0	0.563351	0	0	0	0.45068	0	0	0	0	0	0	0	0
ENSGALT00000022297	DLC1	0	0.380865	0	0	0.716646	0.50782	0	0.11267	0.716646	0	0	0.22534	0	0	0	0
ENSGALT00000053213	COBLL1	0	0.380865	1.20526	0.11267	0	0	0	0	2.86658	1.01564	0.602631	0.676021	0	0	0	0
ENSGALT00000018021	COBLL1	0	0.380865	1.20526	0.11267	0	0	0	0	2.86658	1.01564	0.602631	0.676021	0	0	0	0
ENSGALT00000021390	COBL	0	0	0	0	0.716646	0.126955	0.602631	0.22534	0	0.126955	0	1.01403	0	0	0	0
ENSGALT00000034958	RTN4RL1	0	0	0.602631	0.788691	0	0	0	0.11267	0	0	0	0	0	0	0	0
ENSGALT00000023885	DLGAP1	0	0	0	0.11267	0	0.126955	0	0.11267	0	0	0	0	0	0.888685	0	0
ENSGALT00000059076	CCDC88A	0	0	0	0.11267	0	0	0	0	0.716646	1.26955	2.41052	1.01403	0	0	0	0
ENSGALT00000012997	ITGA11	0	0	0	0	0	0	0	0	0	0.126955	0	0.33801	0	0	0	0
ENSGALT00000041178	LRIT2	0	0	0	0	0	0	0	0	0	0	0	0	0	0	0	0
ENSGALT00000065330	PANK3	0	0	0	0	0	0	0	0	0	0.50782	0	1.1267	0	0	0	0
ENSGALT00000064423	PANK3	0	0	0	0	0	0	0	0	0	0.50782	0	1.1267	0	0	0	0
ENSGALT00000002931	PANK3	0	0	0	0	0	0	0	0	0	0.50782	0	1.1267	0	0	0	0
ENSGALT00000024761	RTN4IP1	0	0	0	0	0	0	0	0	0	0.50782	0	0.33801	0	0	0	0
ENSGALT00000057021	RTN4RL2	0	0	0	0	0	0	0	0	0	0.50782	1.20526	0	0	0	0	0
NM_001282395	TTC30B	0	0	0	0	0	0	0	0	0	0	0	0.676021	0	0	0	0
NM_001278062	TTC36	0	0	0	0	0	0	0	0	0	0	0	0	0	0	0	0
ENSGALT00000017155	TTC39A	0	0	0	0	0	0	0	0	0	1.01564	0.602631	0.676021	0	0	0	0
